# Supplementary material for: Poor awareness of syphilis prevention and treatment knowledge among six different populations in south China
Source: BMC Public Health. 2016 Mar 28;16:287. doi: 10.1186/s12889-016-2966-4 (PMC4810517; doi:10.1186/s12889-016-2966-4)
Supplement: Additional file 1: — Dataset of the syphilis awareness survey among six different populations in Shenzhen, China. (XLS 934 kb) [file 12889_2016_2966_MOESM1_ESM.xls]

## Sheet: data
NO	Studysite	Code	Population	Age	Age_5group	Gender	Ethnicity	Education	Hukou	Item1	Item2	Item3	Item4	Item5	Item6	Item7	Item8	Source1	Source2	Source3	Source4	Source5	Source6	Source7	Source8	Source9	Source10	Source11	Score_1	Score_2	Score_3	Score_4	Score_5	Score_6	Score_7	Score_8	Score_total	Awareness
1	1	1	1	25	2	2	1	1	3	1	1	3	1	1	1	1	2	1	0	0	0	0	0	1	0	0	0	0	1	1	0	1	1	1	1	1	7	1
2	1	2	1	25	2	2	1	3	3	1	2	1	1	1	1	1	2	0	1	0	0	0	0	0	0	1	0	0	1	0	1	1	1	1	1	1	7	1
3	1	3	1	28	3	2	1	2	3	1	3	1	1	1	1	2	2	1	0	1	0	0	0	1	0	1	0	0	1	0	1	1	1	1	0	1	6	1
4	1	4	1	31	4	2	1	2	3	1	1	1	1	1	1	1	2	1	1	1	0	0	0	1	1	1	0	0	1	1	1	1	1	1	1	1	8	1
5	1	5	1	34	4	2	1	1	3	1	2	2	1	2	1	1	1	0	1	0	0	0	1	0	0	0	0	0	1	0	0	1	0	1	1	0	4	0
6	1	6	1	37	5	2	1	1	3	1	1	1	1	1	1	1	1	1	1	1	0	0	0	1	0	0	0	0	1	1	1	1	1	1	1	0	7	1
7	1	7	1	28	3	2	1	2	4	1	2	2	2	1	1	1	1	1	1	1	0	1	0	1	0	1	0	0	1	0	0	0	1	1	1	0	4	0
8	1	8	1	26	3	2	1	3	3	1	1	3	1	3	1	1	2	1	1	0	0	0	0	0	1	1	0	0	1	1	0	1	0	1	1	1	6	1
9	1	9	1	32	4	2	1	1	3	1	1	1	1	1	1	1	2	1	1	0	1	0	0	0	0	0	0	0	1	1	1	1	1	1	1	1	8	1
10	1	10	1	35	4	1	1	2	3	3	3	2	2	2	1	2	1	1	0	1	0	0	0	0	0	0	0	0	0	0	0	0	0	1	0	0	1	0
11	1	11	1	35	4	2	1	1	3	1	2	2	1	1	1	2	2	1	0	0	0	0	0	1	1	0	0	0	1	0	0	1	1	1	0	1	5	0
12	1	12	1	28	3	2	1	2	3	1	1	2	1	1	1	1	2	0	0	0	0	1	0	0	1	0	0	0	1	1	0	1	1	1	1	1	7	1
13	1	13	1	27	3	2	1	1	3	1	1	2	1	1	1	1	1	1	1	0	1	0	0	0	0	0	0	0	1	1	0	1	1	1	1	0	6	1
14	1	14	1	30	3	2	1	1	2	1	2	1	1	1	1	1	1	1	1	0	0	0	0	0	1	0	0	0	1	0	1	1	1	1	1	0	6	1
15	1	15	1	33	4	2	1	1	2	1	1	1	1	1	1	1	2	0	0	0	0	0	0	1	0	0	0	0	1	1	1	1	1	1	1	1	8	1
16	1	16	1	32	4	2	1	1	3	1	1	3	1	2	1	1	2	1	0	0	0	0	0	0	0	0	0	0	1	1	0	1	0	1	1	1	6	1
17	1	17	1	35	4	2	1	1	3	1	1	2	1	3	1	1	2	1	0	0	1	1	0	0	0	0	0	0	1	1	0	1	0	1	1	1	6	1
18	1	18	1	26	3	2	1	3	3	1	1	1	1	1	1	1	2	0	0	0	0	0	0	0	1	0	0	0	1	1	1	1	1	1	1	1	8	1
19	1	19	1	30	3	1	1	3	2	1	1	1	1	1	1	1	2	1	1	1	0	0	0	0	0	1	0	0	1	1	1	1	1	1	1	1	8	1
20	1	20	1	49	5	2	1	2	3	1	1	1	1	1	1	1	2	0	1	0	0	1	0	0	0	0	0	0	1	1	1	1	1	1	1	1	8	1
21	1	21	1	28	3	2	1	2	3	1	3	1	1	1	1	1	2	1	1	0	0	1	0	0	0	0	0	0	1	0	1	1	1	1	1	1	7	1
22	1	22	1	24	2	2	1	2	3	1	2	1	1	2	1	1	2	1	0	0	0	0	0	1	0	0	0	0	1	0	1	1	0	1	1	1	6	1
23	1	23	1	29	3	2	1	3	3	1	1	3	1	1	1	1	2	1	1	1	1	1	0	0	0	0	0	0	1	1	0	1	1	1	1	1	7	1
24	1	24	1	25	2	2	1	1	3	1	1	1	1	2	3	1	2	1	1	1	1	1	0	0	0	0	0	0	1	1	1	1	0	0	1	1	6	1
25	1	25	1	49	5	2	1	1	2	2	1	2	1	2	1	2	2	1	1	1	1	0	0	0	0	0	0	0	0	1	0	1	0	1	0	1	4	0
26	1	26	1	24	2	2	1	2	3	1	1	1	2	1	1	1	2	1	1	0	1	1	0	0	0	0	0	0	1	1	1	0	1	1	1	1	7	1
27	1	27	1	29	3	2	1	1	3	1	1	1	1	1	1	1	2	1	1	1	1	1	0	0	0	1	0	0	1	1	1	1	1	1	1	1	8	1
28	1	28	1	29	3	2	1	1	3	1	1	2	1	1	1	1	2	0	1	1	0	0	0	1	0	0	0	0	1	1	0	1	1	1	1	1	7	1
29	1	29	1	36	5	2	1	1	3	1	1	1	1	1	1	1	2	0	1	1	0	0	0	0	0	1	0	0	1	1	1	1	1	1	1	1	8	1
30	1	30	1	39	5	2	1	1	3	1	1	3	1	1	1	1	1	1	1	1	0	0	0	0	0	1	0	0	1	1	0	1	1	1	1	0	6	1
31	1	31	1	38	5	2	1	1	3	1	2	1	2	1	1	1	2	1	0	0	0	0	0	1	0	0	0	0	1	0	1	0	1	1	1	1	6	1
32	1	32	1	25	2	2	1	1	3	2	2	2	1	2	1	1	1	1	1	1	1	1	0	0	0	0	0	0	0	0	0	1	0	1	1	0	3	0
33	1	33	1	40	5	2	1	3	1	1	1	1	1	1	1	1	2	1	1	1	0	0	0	0	0	1	0	0	1	1	1	1	1	1	1	1	8	1
34	1	34	1	35	4	2	1	2	2	1	2	1	1	1	1	1	2	1	1	0	1	0	0	0	0	0	0	0	1	0	1	1	1	1	1	1	7	1
35	1	35	1	26	3	1	1	3	1	1	2	1	1	1	1	1	2	0	1	0	1	1	0	0	0	1	0	0	1	0	1	1	1	1	1	1	7	1
36	1	36	1	42	5	1	1	3	1	1	1	1	1	1	1	1	2	1	1	1	1	1	0	0	1	1	1	0	1	1	1	1	1	1	1	1	8	1
37	1	37	1	27	3	1	1	3	2	1	1	1	1	2	1	1	2	0	0	0	0	0	0	0	1	0	0	0	1	1	1	1	0	1	1	1	7	1
38	1	38	1	30	3	1	1	2	2	1	1	1	1	2	1	1	2	0	0	0	0	0	0	0	1	1	0	0	1	1	1	1	0	1	1	1	7	1
39	1	39	1	27	3	1	1	3	3	1	1	1	1	1	1	1	2	0	1	0	0	1	0	0	0	1	0	0	1	1	1	1	1	1	1	1	8	1
40	1	40	1	25	2	2	1	3	3	1	1	1	1	1	1	1	2	0	0	0	1	1	0	0	0	0	0	0	1	1	1	1	1	1	1	1	8	1
41	1	41	1	32	4	1	1	1	3	1	1	1	1	1	1	1	2	1	1	0	0	0	0	0	1	0	0	0	1	1	1	1	1	1	1	1	8	1
42	1	42	1	40	5	1	1	1	3	1	1	1	1	2	1	1	2	0	0	0	0	0	1	0	0	0	0	1	1	1	1	1	0	1	1	1	7	1
43	1	43	1	35	4	1	1	1	2	1	1	2	1	1	1	3	1	1	0	0	0	0	0	0	0	0	0	0	1	1	0	1	1	1	0	0	5	0
44	1	44	1	40	5	1	1	1	2	1	1	3	2	3	1	1	2	0	1	0	1	1	0	0	1	0	0	0	1	1	0	0	0	1	1	1	5	0
45	1	45	1	40	5	1	1	2	3	1	1	2	1	1	1	1	2	0	1	0	0	0	0	0	1	0	0	0	1	1	0	1	1	1	1	1	7	1
46	1	46	1	32	4	1	1	2	3	1	1	1	1	1	1	1	2	1	0	0	0	1	0	0	1	0	0	0	1	1	1	1	1	1	1	1	8	1
47	1	47	1	32	4	1	1	1	3	1	1	1	3	3	1	1	2	0	1	0	0	1	0	0	1	0	0	0	1	1	1	0	0	1	1	1	6	1
48	1	48	1	38	5	1	1	2	2	1	1	2	2	1	1	1	2	1	1	0	1	0	0	0	1	1	0	0	1	1	0	0	1	1	1	1	6	1
49	1	49	1	20	1	1	1	1	2	3	1	1	1	1	1	1	1	0	1	0	0	0	0	0	1	0	0	0	0	1	1	1	1	1	1	0	6	1
50	1	50	1	47	5	1	1	1	3	1	2	1	1	2	1	1	2	1	0	0	1	0	0	0	1	1	0	0	1	0	1	1	0	1	1	1	6	1
51	1	51	1	29	3	1	1	1	2	1	1	3	1	1	1	3	2	1	1	0	0	0	0	0	1	1	0	0	1	1	0	1	1	1	0	1	6	1
52	1	52	1	48	5	1	1	1	2	3	1	3	3	3	1	1	3	0	1	0	0	0	0	0	0	0	0	0	0	1	0	0	0	1	1	0	3	0
53	1	53	1	43	5	1	1	1	2	1	1	1	1	1	1	2	2	1	0	0	0	0	0	0	1	0	0	0	1	1	1	1	1	1	0	1	7	1
54	1	54	1	44	5	1	1	2	2	1	1	2	1	1	1	1	2	0	1	1	1	1	0	0	1	1	0	0	1	1	0	1	1	1	1	1	7	1
55	1	55	1	32	4	1	1	3	1	1	1	1	1	2	1	1	2	1	1	1	0	1	1	0	0	1	0	0	1	1	1	1	0	1	1	1	7	1
56	1	56	1	39	5	1	1	3	2	1	1	1	1	1	1	1	2	1	1	0	0	0	0	0	1	0	0	0	1	1	1	1	1	1	1	1	8	1
57	1	57	1	40	5	1	1	2	1	1	1	1	1	1	1	1	2	1	1	1	1	0	0	1	1	0	0	0	1	1	1	1	1	1	1	1	8	1
58	1	58	1	40	5	2	1	2	1	1	1	1	1	1	1	1	2	1	0	0	1	0	0	1	0	1	0	0	1	1	1	1	1	1	1	1	8	1
59	1	59	1	43	5	2	1	1	2	2	1	1	1	1	1	1	2	1	1	0	0	0	0	0	0	1	0	0	0	1	1	1	1	1	1	1	7	1
60	1	60	1	40	5	2	1	2	2	1	1	1	1	1	1	1	2	0	1	0	0	0	1	0	0	1	0	0	1	1	1	1	1	1	1	1	8	1
61	1	61	1	30	3	1	1	3	1	1	3	1	1	3	1	1	2	1	1	0	0	0	0	0	1	1	0	0	1	0	1	1	0	1	1	1	6	1
62	1	62	1	29	3	1	1	3	1	1	1	3	1	2	1	2	2	0	1	0	1	1	0	0	0	0	0	0	1	1	0	1	0	1	0	1	5	0
63	1	63	1	32	4	2	1	2	2	1	2	1	1	1	1	1	2	0	0	0	0	1	0	0	0	0	0	0	1	0	1	1	1	1	1	1	7	1
64	1	64	1	32	4	1	1	3	1	1	1	1	2	3	3	1	2	0	1	1	0	0	0	0	0	0	0	0	1	1	1	0	0	0	1	1	5	0
65	1	65	1	30	3	2	1	2	1	1	1	1	3	1	1	1	1	0	0	0	0	0	0	0	1	1	0	0	1	1	1	0	1	1	1	0	6	1
66	1	66	1	43	5	1	1	3	1	1	1	2	1	2	1	1	2	1	1	0	0	0	1	1	0	1	0	0	1	1	0	1	0	1	1	1	6	1
67	1	67	1	36	5	2	1	3	1	1	1	1	1	1	1	1	2	0	0	0	0	1	0	0	0	0	0	0	1	1	1	1	1	1	1	1	8	1
68	1	68	1	23	2	2	1	1	2	1	1	3	1	1	1	3	2	0	0	0	0	0	0	0	0	1	0	0	1	1	0	1	1	1	0	1	6	1
69	1	69	1	35	4	1	1	2	2	3	3	1	1	1	1	3	2	0	1	0	0	0	0	0	0	1	0	0	0	0	1	1	1	1	0	1	5	0
70	1	70	1	35	4	1	1	3	1	1	1	1	1	1	1	2	2	1	1	1	1	1	1	0	1	1	0	0	1	1	1	1	1	1	0	1	7	1
71	1	71	1	39	5	1	1	2	1	1	1	1	1	3	1	1	2	1	1	1	0	1	0	1	0	1	0	0	1	1	1	1	0	1	1	1	7	1
72	1	72	1	26	3	2	1	3	3	1	2	1	1	1	1	1	2	0	0	0	0	1	0	0	0	1	0	0	1	0	1	1	1	1	1	1	7	1
73	1	73	1	20	1	1	1	2	2	3	3	1	1	1	1	1	2	1	1	0	0	1	0	0	1	1	0	0	0	0	1	1	1	1	1	1	6	1
74	1	74	1	38	5	2	1	2	1	1	1	1	1	3	1	1	2	1	1	0	0	1	0	0	0	1	0	0	1	1	1	1	0	1	1	1	7	1
75	1	75	1	32	4	1	1	3	1	1	1	1	1	2	1	1	1	0	1	0	0	0	0	0	0	1	0	0	1	1	1	1	0	1	1	0	6	1
76	1	76	1	41	5	2	1	2	4	1	1	1	1	2	1	1	2	0	0	0	0	1	1	0	0	1	0	0	1	1	1	1	0	1	1	1	7	1
77	1	77	1	31	4	2	1	3	3	1	2	1	1	1	1	1	2	0	1	0	1	0	0	0	0	1	0	0	1	0	1	1	1	1	1	1	7	1
78	1	78	1	35	4	1	1	2	2	1	1	1	1	1	1	1	2	0	0	0	1	0	0	0	0	0	0	0	1	1	1	1	1	1	1	1	8	1
79	1	79	1	45	5	2	1	3	4	1	2	2	1	1	1	1	1	0	1	0	0	1	0	0	1	0	0	0	1	0	0	1	1	1	1	0	5	0
80	1	80	1	42	5	2	1	2	3	1	1	1	1	1	1	1	2	0	0	0	0	0	0	0	1	0	0	0	1	1	1	1	1	1	1	1	8	1
81	1	81	1	40	5	2	1	3	3	1	1	1	1	2	1	3	2	0	1	0	0	0	0	0	0	0	0	0	1	1	1	1	0	1	0	1	6	1
82	1	82	1	35	4	1	1	3	2	1	1	1	1	3	1	3	3	0	1	0	1	0	0	0	0	0	0	0	1	1	1	1	0	1	0	0	5	0
83	1	83	1	35	4	1	1	3	1	1	2	1	1	2	1	1	1	0	0	0	0	1	0	0	0	0	0	0	1	0	1	1	0	1	1	0	5	0
84	1	84	1	18	1	2	1	3	1	1	1	1	1	2	1	3	2	1	1	0	1	1	0	0	1	1	0	0	1	1	1	1	0	1	0	1	6	1
85	1	85	1	33	4	2	1	3	2	1	2	2	1	2	1	1	2	0	1	1	0	1	0	0	1	1	0	0	1	0	0	1	0	1	1	1	5	0
86	1	86	1	40	5	1	1	3	1	1	1	2	1	2	1	3	2	0	1	1	1	1	0	0	0	0	0	0	1	1	0	1	0	1	0	1	5	0
87	1	87	1	33	4	1	1	2	1	1	1	2	1	3	1	1	2	1	0	1	1	1	1	1	1	0	0	0	1	1	0	1	0	1	1	1	6	1
88	1	88	1	30	3	2	1	3	3	1	3	3	3	1	1	3	2	0	0	0	1	1	0	0	0	0	0	0	1	0	0	0	1	1	0	1	4	0
89	1	89	1	32	4	2	1	3	1	1	1	3	1	2	1	2	2	1	1	0	0	1	0	0	1	0	0	0	1	1	0	1	0	1	0	1	5	0
90	1	90	1	35	4	2	1	3	1	1	3	3	1	3	1	1	3	0	0	0	1	0	0	0	0	1	0	0	1	0	0	1	0	1	1	0	4	0
91	1	91	1	23	2	2	1	2	2	3	3	1	2	1	1	1	1	0	1	1	0	0	0	0	0	1	0	0	0	0	1	0	1	1	1	0	4	0
92	1	92	1	34	4	1	1	3	3	1	1	1	1	1	1	1	2	0	0	0	0	1	0	0	0	0	0	0	1	1	1	1	1	1	1	1	8	1
93	1	93	1	35	4	2	1	3	1	1	1	1	1	1	1	1	2	1	1	0	0	0	0	0	0	1	0	0	1	1	1	1	1	1	1	1	8	1
94	1	94	1	38	5	2	1	1	4	1	3	2	1	2	1	3	2	0	1	0	1	0	0	1	0	0	0	0	1	0	0	1	0	1	0	1	4	0
95	1	95	1	34	4	2	1	2	1	3	3	3	1	3	3	1	2	0	0	0	0	0	0	0	1	0	0	0	0	0	0	1	0	0	1	1	3	0
96	1	96	1	18	1	1	1	2	1	1	1	3	1	3	1	1	2	1	0	0	1	0	0	0	0	0	0	0	1	1	0	1	0	1	1	1	6	1
97	1	97	1	36	5	2	1	2	2	1	3	3	3	3	1	3	2	0	1	0	0	0	0	0	0	1	0	0	1	0	0	0	0	1	0	1	3	0
98	1	98	1	32	4	1	1	1	3	1	2	1	1	3	1	1	2	0	1	0	0	0	1	0	0	1	0	0	1	0	1	1	0	1	1	1	6	1
99	1	99	1	30	3	1	1	2	1	1	1	1	1	2	1	1	2	1	0	0	0	1	0	0	0	1	0	0	1	1	1	1	0	1	1	1	7	1
100	1	100	1	41	5	1	1	1	2	1	1	2	3	1	1	1	2	0	1	0	0	0	0	0	0	0	0	0	1	1	0	0	1	1	1	1	6	1
101	1	101	1	31	4	1	1	2	2	1	2	1	1	2	1	3	2	1	0	0	0	0	0	0	0	1	0	0	1	0	1	1	0	1	0	1	5	0
102	1	102	1	37	5	2	1	2	3	1	1	1	1	3	1	3	2	0	1	1	1	0	0	0	0	1	0	0	1	1	1	1	0	1	0	1	6	1
103	1	103	1	43	5	1	1	2	1	1	1	2	1	1	1	1	2	0	1	0	0	1	0	1	0	0	0	0	1	1	0	1	1	1	1	1	7	1
104	1	104	1	43	5	1	1	3	2	1	1	1	1	1	1	1	2	1	1	1	1	0	0	0	0	1	0	0	1	1	1	1	1	1	1	1	8	1
105	1	105	1	30	3	1	1	3	1	1	1	1	1	3	1	3	2	0	0	1	0	0	0	0	0	0	0	0	1	1	1	1	0	1	0	1	6	1
106	1	106	1	32	4	2	1	3	1	1	3	1	1	1	1	1	2	1	0	0	0	0	0	0	0	0	0	0	1	0	1	1	1	1	1	1	7	1
107	1	107	1	36	5	1	1	3	3	1	1	3	1	1	1	1	2	0	0	0	0	0	1	0	0	0	0	0	1	1	0	1	1	1	1	1	7	1
108	1	108	1	40	5	1	1	3	1	1	1	1	1	3	1	1	2	0	0	0	1	1	0	0	1	1	0	0	1	1	1	1	0	1	1	1	7	1
109	1	109	1	29	3	2	1	1	2	1	1	1	1	1	1	1	1	1	1	0	0	0	0	0	0	0	0	0	1	1	1	1	1	1	1	0	7	1
110	1	110	1	29	3	2	1	3	1	1	1	1	1	1	1	1	2	0	0	0	0	1	0	0	1	1	0	0	1	1	1	1	1	1	1	1	8	1
111	1	111	1	34	4	2	1	1	3	1	2	1	1	3	1	1	2	1	1	0	0	1	0	0	1	0	0	0	1	0	1	1	0	1	1	1	6	1
112	1	112	1	36	5	1	1	3	1	1	1	1	1	3	1	1	2	1	1	0	0	0	0	0	1	0	0	0	1	1	1	1	0	1	1	1	7	1
113	1	113	1	49	5	1	1	2	1	1	1	1	1	1	1	1	2	0	1	0	1	0	0	0	0	0	0	0	1	1	1	1	1	1	1	1	8	1
114	1	114	1	49	5	1	1	1	1	1	1	1	1	2	1	2	2	0	0	0	1	0	0	0	0	0	0	0	1	1	1	1	0	1	0	1	6	1
115	1	115	1	48	5	1	1	2	1	2	1	1	1	3	1	1	2	0	0	0	0	0	1	0	0	0	0	0	0	1	1	1	0	1	1	1	6	1
116	1	116	1	28	3	2	1	1	2	3	3	3	3	3	1	2	2	0	0	0	0	0	0	0	0	0	0	1	0	0	0	0	0	1	0	1	2	0
117	1	117	1	25	2	1	2	2	3	1	1	1	1	1	1	1	2	0	0	0	1	0	1	0	0	0	0	0	1	1	1	1	1	1	1	1	8	1
118	1	118	1	42	5	2	1	1	2	1	2	2	2	2	1	2	2	0	1	0	1	0	0	0	0	1	0	0	1	0	0	0	0	1	0	1	3	0
119	1	119	1	35	4	1	1	1	3	1	1	3	1	3	1	1	2	0	1	0	0	1	0	0	0	0	0	0	1	1	0	1	0	1	1	1	6	1
120	1	120	1	30	3	1	1	2	2	1	1	1	1	3	1	1	2	0	0	1	1	1	0	0	0	0	0	0	1	1	1	1	0	1	1	1	7	1
121	1	121	1	27	3	1	1	1	3	1	1	1	1	1	1	1	2	1	0	0	0	1	0	0	0	1	0	0	1	1	1	1	1	1	1	1	8	1
122	1	122	1	22	2	2	1	2	3	1	1	1	1	1	1	1	1	0	1	0	1	0	0	0	0	1	0	0	1	1	1	1	1	1	1	0	7	1
123	1	123	1	28	3	2	1	1	2	1	1	2	1	3	1	1	2	0	1	0	0	0	0	0	1	0	0	0	1	1	0	1	0	1	1	1	6	1
124	1	124	1	35	4	1	1	1	3	1	1	1	1	1	1	1	2	0	0	0	0	1	0	0	1	0	0	0	1	1	1	1	1	1	1	1	8	1
125	1	125	1	22	2	1	1	2	3	1	1	1	1	1	1	1	2	0	0	0	0	1	1	0	1	1	1	0	1	1	1	1	1	1	1	1	8	1
126	1	126	1	32	4	1	1	2	3	1	1	1	1	1	1	1	2	0	1	0	1	1	1	0	0	1	0	0	1	1	1	1	1	1	1	1	8	1
127	1	127	1	47	5	1	1	1	3	1	1	3	1	1	1	1	2	0	0	0	1	1	0	0	0	0	0	0	1	1	0	1	1	1	1	1	7	1
128	1	128	1	49	5	2	1	1	3	3	1	1	2	1	1	1	1	0	1	0	0	0	0	0	0	0	0	0	0	1	1	0	1	1	1	0	5	0
129	1	129	1	36	5	2	1	1	3	3	3	3	1	3	3	3	2	0	0	0	0	0	0	1	0	0	0	0	0	0	0	1	0	0	0	1	2	0
130	1	130	1	40	5	2	1	2	1	1	2	1	1	1	1	1	2	1	1	0	0	1	1	0	0	1	0	0	1	0	1	1	1	1	1	1	7	1
131	1	131	1	49	5	2	1	2	1	3	1	1	1	1	1	1	1	0	1	0	0	0	0	0	0	0	0	0	0	1	1	1	1	1	1	0	6	1
132	1	132	1	36	5	2	1	1	3	2	1	1	1	2	1	2	2	0	1	0	0	1	0	0	0	0	0	0	0	1	1	1	0	1	0	1	5	0
133	1	133	1	48	5	2	1	1	3	1	1	2	1	1	1	1	2	0	1	0	0	1	0	0	0	0	0	0	1	1	0	1	1	1	1	1	7	1
134	1	134	1	37	5	2	1	1	3	1	1	3	1	1	1	1	2	0	1	0	0	0	0	0	0	0	0	0	1	1	0	1	1	1	1	1	7	1
135	1	135	1	47	5	2	1	3	1	1	2	2	1	1	1	1	2	0	1	1	1	0	0	0	0	0	0	0	1	0	0	1	1	1	1	1	6	1
136	1	136	1	37	5	1	1	1	3	1	1	2	1	1	1	2	2	1	0	0	0	0	0	0	0	0	0	0	1	1	0	1	1	1	0	1	6	1
137	1	137	1	43	5	2	1	1	3	3	1	2	3	3	1	2	2	1	0	0	0	0	0	0	0	0	0	0	0	1	0	0	0	1	0	1	3	0
138	1	138	1	45	5	2	1	1	3	3	1	1	1	2	1	1	1	0	1	0	0	0	0	0	0	0	0	0	0	1	1	1	0	1	1	0	5	0
139	1	139	1	47	5	1	1	1	3	3	3	3	3	3	1	3	3	0	1	0	1	0	0	0	0	1	0	0	0	0	0	0	0	1	0	0	1	0
140	1	140	1	27	3	1	1	1	2	1	1	1	1	2	1	1	2	1	1	0	0	0	0	1	0	1	0	0	1	1	1	1	0	1	1	1	7	1
141	1	141	1	43	5	1	1	3	1	1	1	1	1	1	1	1	2	0	0	0	0	0	0	0	1	0	0	0	1	1	1	1	1	1	1	1	8	1
142	1	142	1	38	5	2	1	1	3	2	1	2	1	2	1	1	2	0	1	0	0	0	0	0	1	0	0	0	0	1	0	1	0	1	1	1	5	0
143	1	143	1	21	2	2	1	2	2	1	2	1	1	1	1	1	2	0	1	0	1	0	1	0	0	1	0	0	1	0	1	1	1	1	1	1	7	1
144	1	144	1	40	5	2	1	1	2	1	1	1	1	1	1	1	2	0	1	0	1	0	0	0	0	1	0	0	1	1	1	1	1	1	1	1	8	1
145	1	145	1	37	5	2	1	1	2	1	1	1	1	1	1	1	2	0	1	0	0	0	0	1	0	0	0	0	1	1	1	1	1	1	1	1	8	1
146	1	146	1	41	5	1	1	1	3	1	1	1	1	1	1	1	2	1	1	0	0	0	0	0	1	0	0	0	1	1	1	1	1	1	1	1	8	1
147	1	147	1	39	5	2	1	2	1	1	1	1	1	1	1	1	2	1	1	1	0	1	0	0	1	1	1	0	1	1	1	1	1	1	1	1	8	1
148	1	148	1	21	2	1	1	1	3	1	1	1	1	1	1	2	2	0	1	1	0	1	0	0	0	0	0	0	1	1	1	1	1	1	0	1	7	1
149	1	149	1	28	3	2	1	2	2	1	1	1	3	1	1	1	2	1	0	0	0	0	0	0	0	1	0	0	1	1	1	0	1	1	1	1	7	1
150	1	150	1	32	4	2	1	1	3	1	1	1	1	2	1	1	2	1	0	0	1	0	0	1	0	0	0	0	1	1	1	1	0	1	1	1	7	1
151	1	151	1	46	5	2	1	1	3	1	1	1	1	1	1	1	2	0	1	1	0	0	1	1	0	0	0	0	1	1	1	1	1	1	1	1	8	1
152	1	152	1	45	5	2	1	2	1	1	2	2	1	1	1	1	2	0	1	0	1	1	1	0	1	1	0	0	1	0	0	1	1	1	1	1	6	1
153	1	153	1	36	5	2	1	1	2	1	1	1	1	3	1	1	2	1	1	0	1	1	0	0	0	0	0	0	1	1	1	1	0	1	1	1	7	1
154	1	154	1	40	5	1	1	1	3	1	1	1	1	2	1	1	2	0	1	1	1	0	1	0	0	0	0	0	1	1	1	1	0	1	1	1	7	1
155	1	155	1	30	3	2	1	3	3	3	1	1	2	1	1	1	1	0	0	0	0	0	0	0	1	0	0	0	0	1	1	0	1	1	1	0	5	0
156	1	156	1	29	3	1	1	3	3	1	1	1	1	1	1	1	2	1	1	0	0	0	0	0	0	0	0	0	1	1	1	1	1	1	1	1	8	1
157	1	157	1	40	5	1	1	2	3	1	2	1	1	1	1	1	2	0	1	0	1	1	1	0	0	0	0	0	1	0	1	1	1	1	1	1	7	1
158	1	158	1	34	4	2	1	1	3	1	1	2	2	1	1	1	2	0	1	0	0	0	1	0	0	0	0	0	1	1	0	0	1	1	1	1	6	1
159	1	159	1	46	5	1	1	1	3	3	3	1	1	3	3	3	2	0	1	0	0	0	0	0	0	0	0	0	0	0	1	1	0	0	0	1	3	0
160	1	160	1	35	4	1	1	3	3	1	1	1	1	2	1	1	2	0	0	0	0	0	0	0	0	1	0	0	1	1	1	1	0	1	1	1	7	1
161	1	161	1	27	3	2	1	1	3	1	1	1	1	3	1	1	2	0	1	0	0	0	0	0	0	1	0	0	1	1	1	1	0	1	1	1	7	1
162	1	162	1	27	3	1	1	1	3	1	3	2	1	1	1	1	2	0	0	0	0	0	0	0	0	1	0	0	1	0	0	1	1	1	1	1	6	1
163	1	163	1	40	5	2	1	1	2	1	2	2	1	1	1	1	1	0	1	1	1	0	0	0	0	0	0	0	1	0	0	1	1	1	1	0	5	0
164	1	164	1	40	5	1	1	2	2	1	1	1	1	2	1	3	1	0	1	0	1	0	0	0	0	0	0	0	1	1	1	1	0	1	0	0	5	0
165	1	165	1	24	2	2	1	1	3	1	2	1	1	1	1	1	2	0	1	0	0	1	0	0	0	0	0	0	1	0	1	1	1	1	1	1	7	1
166	1	166	1	37	5	1	1	1	3	2	3	3	2	3	1	1	2	1	0	0	0	0	0	0	0	0	0	0	0	0	0	0	0	1	1	1	3	0
167	1	167	1	48	5	2	1	2	1	1	1	1	1	2	1	2	2	0	1	0	0	0	0	0	0	1	0	0	1	1	1	1	0	1	0	1	6	1
168	1	168	1	48	5	1	1	2	1	1	1	2	1	1	1	1	2	0	1	1	1	1	0	0	0	1	0	0	1	1	0	1	1	1	1	1	7	1
169	1	169	1	32	4	2	1	3	3	1	2	1	1	1	1	1	2	0	0	0	0	1	0	0	1	1	0	0	1	0	1	1	1	1	1	1	7	1
170	1	170	1	31	4	1	1	2	3	1	3	1	1	1	1	1	2	1	1	0	0	1	0	0	0	1	0	0	1	0	1	1	1	1	1	1	7	1
171	1	171	1	40	5	2	1	3	1	1	1	1	1	1	1	1	2	1	1	0	0	0	0	0	0	1	0	0	1	1	1	1	1	1	1	1	8	1
172	1	172	1	39	5	1	1	2	3	1	1	1	1	1	1	1	2	0	1	0	0	1	0	0	0	0	0	0	1	1	1	1	1	1	1	1	8	1
173	1	174	1	45	5	2	1	2	2	1	1	1	1	1	1	1	2	0	0	1	1	0	1	1	1	1	0	0	1	1	1	1	1	1	1	1	8	1
174	1	175	1	39	5	2	1	2	1	1	1	1	1	1	1	1	2	1	1	0	1	1	0	1	1	0	0	0	1	1	1	1	1	1	1	1	8	1
175	1	176	1	42	5	2	1	2	1	1	1	1	1	1	1	1	2	0	1	0	1	1	0	1	0	1	0	0	1	1	1	1	1	1	1	1	8	1
176	1	177	1	49	5	2	1	2	1	1	2	1	2	1	1	1	1	0	1	0	1	0	0	1	0	0	0	0	1	0	1	0	1	1	1	0	5	0
177	1	178	1	45	5	2	1	2	1	1	1	1	1	1	1	1	2	1	1	1	0	1	1	1	1	1	1	0	1	1	1	1	1	1	1	1	8	1
178	1	179	1	49	5	2	1	3	1	1	1	3	3	1	1	2	2	0	1	0	0	1	0	0	1	0	0	0	1	1	0	0	1	1	0	1	5	0
179	1	180	1	48	5	1	1	3	1	1	1	1	1	1	1	1	2	1	1	1	0	0	0	0	0	0	0	0	1	1	1	1	1	1	1	1	8	1
180	1	181	1	36	5	2	1	2	2	1	1	2	1	1	1	1	2	0	1	0	0	1	0	0	1	0	0	0	1	1	0	1	1	1	1	1	7	1
181	1	182	1	48	5	1	1	1	3	3	1	1	3	3	1	1	2	0	1	1	1	0	0	0	0	0	0	0	0	1	1	0	0	1	1	1	5	0
182	1	183	1	39	5	1	1	1	3	3	1	3	3	1	1	1	3	0	1	0	0	0	0	0	0	0	0	0	0	1	0	0	1	1	1	0	4	0
183	1	184	1	29	3	1	1	3	1	1	1	1	2	1	1	1	2	0	1	0	0	0	0	0	0	1	0	0	1	1	1	0	1	1	1	1	7	1
184	1	185	1	31	4	2	1	3	1	1	1	1	1	3	1	1	2	1	1	0	0	0	0	1	0	0	0	0	1	1	1	1	0	1	1	1	7	1
185	1	186	1	48	5	2	1	3	1	1	3	1	1	1	1	1	2	1	1	0	0	0	0	0	0	0	0	0	1	0	1	1	1	1	1	1	7	1
186	1	187	1	38	5	2	1	3	1	1	3	2	1	3	1	1	2	1	1	1	1	0	0	0	1	0	0	0	1	0	0	1	0	1	1	1	5	0
187	1	188	1	47	5	2	1	2	3	1	1	1	1	1	1	1	2	0	1	1	1	1	0	0	0	0	0	0	1	1	1	1	1	1	1	1	8	1
188	1	189	1	43	5	2	1	2	1	1	1	1	1	1	1	1	1	1	0	0	1	1	0	0	0	0	0	0	1	1	1	1	1	1	1	0	7	1
189	1	190	1	21	2	1	1	3	1	1	3	1	1	3	1	1	2	1	1	1	1	1	1	1	1	1	1	0	1	0	1	1	0	1	1	1	6	1
190	1	191	1	31	4	1	1	1	3	1	1	3	1	1	1	3	2	1	1	0	0	1	0	0	0	0	0	0	1	1	0	1	1	1	0	1	6	1
191	1	192	1	46	5	2	1	3	1	1	3	1	1	1	1	1	2	1	1	0	1	1	0	0	0	0	0	0	1	0	1	1	1	1	1	1	7	1
192	1	193	1	40	5	1	1	3	1	1	1	1	1	2	1	1	1	1	1	0	0	1	0	0	0	0	0	0	1	1	1	1	0	1	1	0	6	1
193	1	194	1	32	4	2	1	2	3	1	3	1	1	3	1	1	2	0	0	0	0	1	1	0	0	0	0	0	1	0	1	1	0	1	1	1	6	1
194	1	195	1	45	5	2	1	2	1	1	1	1	1	1	1	1	1	1	1	0	0	1	0	0	0	1	0	0	1	1	1	1	1	1	1	0	7	1
195	1	196	1	32	4	2	1	3	1	1	1	3	1	1	1	1	2	1	1	0	0	0	0	0	0	1	0	0	1	1	0	1	1	1	1	1	7	1
196	1	197	1	42	5	2	1	3	1	1	1	3	1	1	1	1	2	0	1	0	1	1	0	0	0	1	0	0	1	1	0	1	1	1	1	1	7	1
197	1	198	1	39	5	2	1	3	1	1	1	1	1	1	1	1	2	1	0	0	1	1	0	0	0	0	0	0	1	1	1	1	1	1	1	1	8	1
198	1	199	1	49	5	2	1	2	1	3	3	3	1	1	1	1	3	0	1	0	0	1	0	0	0	0	0	0	0	0	0	1	1	1	1	0	4	0
199	1	200	1	47	5	2	1	2	1	1	1	1	1	1	1	1	2	1	1	1	0	1	0	0	0	1	0	0	1	1	1	1	1	1	1	1	8	1
200	1	201	1	40	5	2	1	3	1	1	1	1	1	1	1	1	2	1	1	1	0	0	0	0	0	1	0	0	1	1	1	1	1	1	1	1	8	1
201	1	202	1	45	5	2	1	1	3	3	1	1	3	2	1	1	3	0	1	0	0	0	0	0	0	0	0	0	0	1	1	0	0	1	1	0	4	0
202	1	203	1	30	3	1	1	2	3	1	1	1	1	1	1	1	2	1	1	0	1	0	0	0	1	1	0	0	1	1	1	1	1	1	1	1	8	1
203	1	204	1	39	5	1	1	2	3	1	3	2	1	1	1	1	2	1	1	0	1	0	0	0	0	1	0	0	1	0	0	1	1	1	1	1	6	1
204	1	205	1	33	4	1	1	1	3	1	2	1	1	1	1	1	2	0	1	0	0	0	1	0	0	0	0	0	1	0	1	1	1	1	1	1	7	1
205	1	206	1	32	4	2	1	2	2	1	1	3	1	1	1	3	2	0	1	1	0	1	0	0	1	0	0	0	1	1	0	1	1	1	0	1	6	1
206	1	207	1	41	5	1	1	2	3	1	1	1	1	1	1	1	2	0	1	1	1	1	0	0	0	0	0	0	1	1	1	1	1	1	1	1	8	1
207	1	208	1	41	5	2	1	3	4	1	1	1	1	3	1	1	2	0	0	1	0	1	0	0	1	1	0	0	1	1	1	1	0	1	1	1	7	1
208	1	209	1	48	5	1	1	2	2	1	1	1	1	1	1	1	1	0	1	0	1	0	0	0	1	0	0	0	1	1	1	1	1	1	1	0	7	1
209	1	210	1	28	3	1	1	3	2	1	1	3	1	2	1	3	2	0	1	1	0	0	0	0	0	1	0	0	1	1	0	1	0	1	0	1	5	0
210	1	211	1	31	4	2	1	3	1	1	1	1	1	3	1	1	2	0	0	0	1	1	0	0	1	1	0	0	1	1	1	1	0	1	1	1	7	1
211	1	212	1	38	5	1	1	2	1	1	1	1	1	1	1	1	2	0	1	0	1	0	0	0	1	1	0	0	1	1	1	1	1	1	1	1	8	1
212	1	213	1	31	4	2	1	3	1	1	1	1	1	2	1	1	2	0	1	0	0	0	0	0	0	0	0	0	1	1	1	1	0	1	1	1	7	1
213	1	214	1	31	4	2	1	3	1	1	1	1	1	1	1	1	2	1	0	0	1	0	0	1	0	1	0	0	1	1	1	1	1	1	1	1	8	1
214	1	215	1	48	5	2	1	2	3	3	2	3	2	3	1	1	1	0	1	0	0	0	0	0	0	0	0	0	0	0	0	0	0	1	1	0	2	0
215	1	216	1	30	3	1	1	3	3	1	1	1	1	2	1	1	2	0	0	0	1	1	0	0	0	1	0	0	1	1	1	1	0	1	1	1	7	1
216	1	217	1	42	5	2	1	1	3	3	3	3	3	3	3	3	3	0	0	0	0	0	1	0	0	0	0	0	0	0	0	0	0	0	0	0	0	0
217	1	218	1	35	4	2	1	1	3	1	2	1	3	2	1	1	2	1	1	1	0	0	0	0	0	0	0	0	1	0	1	0	0	1	1	1	5	0
218	1	219	1	29	3	2	1	3	2	1	3	1	1	1	1	1	2	0	0	0	0	1	0	0	1	1	0	0	1	0	1	1	1	1	1	1	7	1
219	1	220	1	30	3	2	1	3	3	1	1	3	1	1	1	1	2	1	1	0	0	1	0	0	0	1	0	0	1	1	0	1	1	1	1	1	7	1
220	1	221	1	38	5	1	1	3	1	1	1	1	1	1	1	1	2	1	1	0	0	0	0	0	0	0	0	0	1	1	1	1	1	1	1	1	8	1
221	1	222	1	31	4	2	1	3	1	1	1	3	1	1	1	1	2	1	1	0	0	1	0	0	1	1	0	0	1	1	0	1	1	1	1	1	7	1
222	1	223	1	31	4	1	1	3	1	1	2	1	1	2	1	1	2	1	1	0	0	1	0	0	1	1	0	0	1	0	1	1	0	1	1	1	6	1
223	1	224	1	43	5	2	1	1	4	1	1	1	1	1	1	1	2	0	1	0	0	0	0	0	0	0	0	0	1	1	1	1	1	1	1	1	8	1
224	1	225	1	48	5	1	1	3	3	1	1	1	1	1	1	1	1	1	0	0	0	0	0	0	1	0	0	0	1	1	1	1	1	1	1	0	7	1
225	1	226	1	30	3	2	1	3	1	1	1	1	1	1	1	1	2	0	1	0	1	1	0	0	1	1	0	0	1	1	1	1	1	1	1	1	8	1
226	4	101	1	40	5	1	1	1	2	3	1	3	1	3	1	1	3	1	0	0	0	0	0	0	0	0	0	0	0	1	0	1	0	1	1	0	4	0
227	4	102	1	32	4	2	1	2	2	1	3	3	1	1	1	1	3	0	1	0	0	0	0	0	0	0	0	0	1	0	0	1	1	1	1	0	5	0
228	4	103	1	36	5	1	1	3	1	1	1	3	1	2	1	1	2	1	1	0	1	0	0	0	1	1	0	0	1	1	0	1	0	1	1	1	6	1
229	4	104	1	23	2	1	1	2	1	1	1	3	1	1	1	3	3	0	0	0	0	0	1	0	0	1	0	0	1	1	0	1	1	1	0	0	5	0
230	4	105	1	45	5	1	1	1	1	1	1	2	1	2	1	1	2	0	0	0	0	1	1	0	1	0	0	0	1	1	0	1	0	1	1	1	6	1
231	4	106	1	42	5	1	1	1	2	1	1	1	1	3	1	1	2	0	1	0	1	0	0	0	1	0	0	0	1	1	1	1	0	1	1	1	7	1
232	4	107	1	33	4	1	1	2	1	1	1	3	1	1	1	1	3	1	0	0	1	0	0	0	0	1	0	0	1	1	0	1	1	1	1	0	6	1
233	4	108	1	42	5	1	1	3	1	1	1	1	2	2	1	1	2	1	1	1	1	1	0	0	1	1	0	1	1	1	1	0	0	1	1	1	6	1
234	4	109	1	22	2	1	1	3	1	1	1	1	1	2	1	3	3	0	1	0	0	0	0	0	0	0	0	0	1	1	1	1	0	1	0	0	5	0
235	4	110	1	36	5	1	1	2	1	1	1	1	1	1	1	1	3	1	1	1	0	0	1	0	0	1	0	0	1	1	1	1	1	1	1	0	7	1
236	4	111	1	45	5	1	1	2	2	1	1	1	1	1	1	1	2	1	0	0	1	1	0	0	1	0	0	0	1	1	1	1	1	1	1	1	8	1
237	4	112	1	31	4	2	1	2	2	1	1	3	1	3	1	1	2	1	1	0	0	1	1	0	1	1	0	0	1	1	0	1	0	1	1	1	6	1
238	4	113	1	33	4	2	1	2	2	3	3	3	3	3	3	3	3	0	0	0	0	0	0	0	0	0	0	1	0	0	0	0	0	0	0	0	0	0
239	4	114	1	41	5	1	1	1	2	1	1	1	1	2	1	1	2	0	0	0	0	0	0	0	1	0	0	0	1	1	1	1	0	1	1	1	7	1
240	4	115	1	26	3	1	1	2	2	1	2	2	1	2	1	1	2	0	1	0	0	1	0	1	1	1	0	0	1	0	0	1	0	1	1	1	5	0
241	4	116	1	18	1	2	1	2	2	1	1	2	2	2	1	1	2	1	0	0	0	0	0	0	0	0	0	0	1	1	0	0	0	1	1	1	5	0
242	4	117	1	43	5	1	1	3	1	1	1	1	1	1	1	1	2	1	1	0	0	1	0	0	1	0	0	0	1	1	1	1	1	1	1	1	8	1
243	4	118	1	35	4	1	1	3	1	1	1	1	1	2	3	3	2	0	0	0	1	1	0	0	1	0	0	0	1	1	1	1	0	0	0	1	5	0
244	4	119	1	28	3	2	1	3	2	1	1	3	1	1	1	1	2	1	1	0	1	1	1	1	1	1	1	0	1	1	0	1	1	1	1	1	7	1
245	4	120	1	42	5	1	2	2	2	1	1	1	1	1	1	1	2	1	0	0	0	0	0	0	0	0	0	0	1	1	1	1	1	1	1	1	8	1
246	4	121	1	34	4	1	1	1	4	1	1	1	3	3	1	1	2	0	1	1	0	0	0	0	0	0	0	0	1	1	1	0	0	1	1	1	6	1
247	4	122	1	40	5	2	1	2	1	3	3	2	1	1	1	1	2	0	1	0	0	0	0	0	0	0	0	0	0	0	0	1	1	1	1	1	5	0
248	4	123	1	49	5	1	1	2	1	1	1	3	1	3	1	1	2	0	0	0	1	0	0	0	1	0	0	0	1	1	0	1	0	1	1	1	6	1
249	4	124	1	47	5	1	1	2	2	1	1	1	1	1	1	1	2	0	1	0	1	1	0	0	0	0	0	0	1	1	1	1	1	1	1	1	8	1
250	4	125	1	48	5	2	1	2	1	1	1	1	1	1	1	1	2	1	0	0	1	0	0	0	0	1	0	0	1	1	1	1	1	1	1	1	8	1
251	4	126	1	33	4	2	1	2	1	1	1	2	1	1	1	1	2	0	0	0	0	0	0	1	0	0	0	0	1	1	0	1	1	1	1	1	7	1
252	4	127	1	18	1	1	1	2	2	1	1	1	1	1	1	1	1	0	1	0	0	0	0	0	0	1	0	0	1	1	1	1	1	1	1	0	7	1
253	4	128	1	40	5	1	1	3	1	1	1	1	1	3	1	1	2	1	0	0	1	1	0	0	0	1	0	0	1	1	1	1	0	1	1	1	7	1
254	4	129	1	42	5	2	1	3	3	1	1	3	1	1	1	1	1	1	1	1	1	1	1	1	1	1	0	0	1	1	0	1	1	1	1	0	6	1
255	4	130	1	34	4	2	1	3	1	1	3	3	3	3	3	1	2	0	0	0	0	0	0	0	0	0	0	1	1	0	0	0	0	0	1	1	3	0
256	4	131	1	30	3	2	1	2	2	1	2	3	1	1	1	1	2	0	1	0	0	1	0	1	0	0	0	0	1	0	0	1	1	1	1	1	6	1
257	4	132	1	40	5	1	1	1	2	1	1	3	1	3	1	1	3	0	1	0	0	1	0	0	0	0	0	0	1	1	0	1	0	1	1	0	5	0
258	4	133	1	40	5	1	1	1	1	1	1	1	1	3	1	1	2	0	1	0	1	1	0	0	1	0	0	0	1	1	1	1	0	1	1	1	7	1
259	4	134	1	41	5	2	1	3	2	1	1	1	1	3	1	1	2	1	1	0	1	0	0	0	1	0	0	0	1	1	1	1	0	1	1	1	7	1
260	4	135	1	48	5	1	1	3	1	1	1	2	1	1	1	1	2	1	1	0	0	0	0	0	0	0	1	0	1	1	0	1	1	1	1	1	7	1
261	4	136	1	40	5	2	1	2	1	1	1	3	1	1	1	1	2	0	1	0	1	1	0	0	0	0	0	0	1	1	0	1	1	1	1	1	7	1
262	4	137	1	33	4	1	1	3	2	1	1	3	3	3	1	3	3	1	0	0	0	0	0	0	0	0	0	0	1	1	0	0	0	1	0	0	3	0
263	4	138	1	49	5	2	1	1	1	1	1	3	1	3	1	1	2	0	1	1	0	1	0	0	0	1	0	0	1	1	0	1	0	1	1	1	6	1
264	4	139	1	34	4	2	1	1	2	1	1	2	1	1	1	1	2	1	1	0	0	0	0	0	1	1	0	0	1	1	0	1	1	1	1	1	7	1
265	4	140	1	20	1	2	1	1	2	3	3	3	3	3	3	3	3	0	0	0	0	0	0	0	0	0	0	1	0	0	0	0	0	0	0	0	0	0
266	4	141	1	36	5	1	1	2	1	1	2	3	1	3	1	1	2	0	1	0	1	0	0	0	1	0	0	0	1	0	0	1	0	1	1	1	5	0
267	4	142	1	37	5	2	1	1	2	3	1	3	1	3	1	1	2	0	0	0	0	0	0	1	0	0	0	0	0	1	0	1	0	1	1	1	5	0
268	4	143	1	35	4	2	1	2	2	1	1	2	3	1	1	1	2	0	1	1	1	0	0	0	0	0	0	0	1	1	0	0	1	1	1	1	6	1
269	4	144	1	31	4	1	1	3	4	1	1	2	1	1	1	1	2	0	0	0	0	1	0	0	0	1	0	0	1	1	0	1	1	1	1	1	7	1
270	4	145	1	24	2	2	1	2	3	1	1	1	1	2	1	3	2	1	1	0	0	0	0	0	1	0	0	0	1	1	1	1	0	1	0	1	6	1
271	4	146	1	38	5	2	1	2	3	3	3	1	1	1	1	2	2	1	0	0	0	0	0	0	0	0	0	0	0	0	1	1	1	1	0	1	5	0
272	4	147	1	23	2	2	2	2	3	1	3	1	2	1	1	1	3	1	1	1	1	1	0	0	0	1	0	0	1	0	1	0	1	1	1	0	5	0
273	4	148	1	39	5	2	1	1	2	1	1	3	1	1	1	1	2	1	1	1	0	0	0	0	0	0	0	0	1	1	0	1	1	1	1	1	7	1
274	4	149	1	26	3	2	1	1	2	1	3	1	2	1	1	1	3	0	1	0	0	0	0	1	0	0	0	0	1	0	1	0	1	1	1	0	5	0
275	4	150	1	30	3	1	1	1	3	3	2	2	3	3	1	2	2	0	0	0	0	0	1	0	0	0	0	0	0	0	0	0	0	1	0	1	2	0
276	4	151	1	28	3	2	1	1	2	1	1	3	1	1	1	3	2	0	1	0	1	1	0	0	1	1	0	0	1	1	0	1	1	1	0	1	6	1
277	4	152	1	45	5	2	1	1	1	3	2	3	2	1	1	1	1	1	0	0	0	0	0	0	0	0	0	0	0	0	0	0	1	1	1	0	3	0
278	4	153	1	41	5	1	1	2	1	1	1	1	1	2	1	1	2	1	0	1	1	1	0	0	1	0	0	0	1	1	1	1	0	1	1	1	7	1
279	4	154	1	37	5	2	1	2	2	1	3	3	1	3	1	1	2	0	1	0	1	0	0	1	0	0	0	0	1	0	0	1	0	1	1	1	5	0
280	4	155	1	30	3	2	1	3	2	1	2	3	3	3	1	1	1	0	1	0	0	1	1	1	0	0	0	0	1	0	0	0	0	1	1	0	3	0
281	4	201	1	42	5	2	1	1	1	1	1	1	1	1	1	1	2	1	1	0	1	0	0	0	1	1	0	0	1	1	1	1	1	1	1	1	8	1
282	4	202	1	33	4	2	1	2	3	1	2	3	1	1	1	1	2	1	1	0	1	0	0	0	1	1	0	0	1	0	0	1	1	1	1	1	6	1
283	4	203	1	32	4	2	1	2	1	1	1	3	1	2	1	1	2	1	1	1	1	1	1	1	0	0	0	0	1	1	0	1	0	1	1	1	6	1
284	4	204	1	43	5	2	1	2	1	1	3	3	1	3	3	3	2	0	0	0	0	0	0	0	0	0	0	1	1	0	0	1	0	0	0	1	3	0
285	4	205	1	42	5	1	1	1	2	1	1	3	1	1	1	2	2	0	1	0	1	0	0	0	0	0	0	0	1	1	0	1	1	1	0	1	6	1
286	4	206	1	30	3	2	1	1	1	3	1	2	3	3	1	1	2	0	1	0	0	0	0	0	0	0	0	0	0	1	0	0	0	1	1	1	4	0
287	4	207	1	44	5	1	1	1	3	1	2	2	1	1	1	3	1	0	1	0	0	0	0	0	0	1	0	0	1	0	0	1	1	1	0	0	4	0
288	4	208	1	42	5	1	1	2	2	1	1	1	1	2	1	1	2	0	1	0	0	1	0	1	1	0	0	0	1	1	1	1	0	1	1	1	7	1
289	4	209	1	30	3	1	1	1	1	1	1	1	1	1	1	1	2	0	0	0	0	0	1	0	0	0	0	0	1	1	1	1	1	1	1	1	8	1
290	4	210	1	48	5	2	1	1	2	3	1	2	3	3	3	3	2	1	1	0	0	0	1	0	0	0	0	0	0	1	0	0	0	0	0	1	2	0
291	4	211	1	27	3	2	1	3	1	1	2	1	1	1	1	1	2	0	0	0	1	1	0	0	1	1	0	0	1	0	1	1	1	1	1	1	7	1
292	4	212	1	47	5	2	1	1	1	3	3	3	3	1	1	3	3	0	0	0	0	0	0	0	0	0	0	1	0	0	0	0	1	1	0	0	2	0
293	4	213	1	33	4	2	1	1	2	3	2	1	2	1	1	1	2	0	0	0	0	0	0	1	0	0	0	0	0	0	1	0	1	1	1	1	5	0
294	4	214	1	38	5	2	1	1	1	1	3	1	3	3	1	1	2	0	0	0	0	0	1	0	0	0	0	0	1	0	1	0	0	1	1	1	5	0
295	4	215	1	30	3	2	1	2	3	1	1	3	1	3	1	1	2	0	1	0	1	0	0	0	1	0	0	0	1	1	0	1	0	1	1	1	6	1
296	4	216	1	36	5	2	1	1	3	1	2	2	3	1	1	1	1	0	1	0	0	0	0	1	0	0	0	0	1	0	0	0	1	1	1	0	4	0
297	4	217	1	29	3	2	1	1	3	3	3	2	1	2	1	3	2	0	1	0	0	0	0	1	0	1	0	0	0	0	0	1	0	1	0	1	3	0
298	4	218	1	32	4	2	1	1	3	3	3	1	3	3	1	3	3	0	0	0	0	0	0	0	0	0	0	1	0	0	1	0	0	1	0	0	2	0
299	4	219	1	42	5	1	1	1	3	1	1	2	1	1	1	1	2	0	0	0	0	0	0	0	1	0	0	0	1	1	0	1	1	1	1	1	7	1
300	4	220	1	42	5	2	1	1	3	3	1	3	1	3	1	1	3	0	0	0	0	0	0	1	0	0	0	0	0	1	0	1	0	1	1	0	4	0
301	4	221	1	26	3	2	1	2	1	1	3	2	1	1	1	1	2	1	1	0	0	0	0	0	0	0	0	0	1	0	0	1	1	1	1	1	6	1
302	4	222	1	40	5	2	1	1	3	1	1	3	1	2	1	1	2	0	0	0	1	1	0	0	0	1	0	0	1	1	0	1	0	1	1	1	6	1
303	4	223	1	23	2	2	1	1	2	1	2	1	1	1	1	1	2	1	1	1	0	1	1	0	1	1	0	0	1	0	1	1	1	1	1	1	7	1
304	4	224	1	28	3	2	1	2	1	1	3	1	1	1	1	1	2	0	1	1	1	0	0	1	0	0	0	0	1	0	1	1	1	1	1	1	7	1
305	4	225	1	44	5	2	1	1	1	3	1	1	1	3	1	3	3	1	0	0	0	1	0	0	0	0	0	0	0	1	1	1	0	1	0	0	4	0
306	4	226	1	39	5	1	1	1	3	1	3	2	2	1	3	1	3	1	0	0	0	0	0	0	0	0	0	0	1	0	0	0	1	0	1	0	3	0
307	4	227	1	38	5	2	1	1	3	1	1	2	1	1	1	1	2	0	1	0	0	0	0	0	0	0	0	0	1	1	0	1	1	1	1	1	7	1
308	4	228	1	36	5	2	1	2	3	3	1	2	1	3	1	3	2	0	0	0	0	0	1	0	0	0	0	0	0	1	0	1	0	1	0	1	4	0
309	4	229	1	45	5	2	1	1	1	1	1	1	1	2	1	3	2	0	1	0	1	0	0	1	0	0	0	0	1	1	1	1	0	1	0	1	6	1
310	4	230	1	49	5	2	2	1	3	3	3	3	3	3	1	3	3	0	0	0	0	0	0	0	0	0	0	1	0	0	0	0	0	1	0	0	1	0
311	4	231	1	32	4	1	1	2	3	1	2	3	3	1	1	3	3	1	0	0	0	0	1	0	1	0	0	0	1	0	0	0	1	1	0	0	3	0
312	4	232	1	25	2	2	1	2	2	1	2	1	1	1	1	1	2	0	1	0	0	0	0	0	0	1	0	0	1	0	1	1	1	1	1	1	7	1
313	4	233	1	38	5	1	1	3	1	1	1	3	1	3	1	1	2	1	1	1	1	0	0	0	1	1	0	0	1	1	0	1	0	1	1	1	6	1
314	4	234	1	27	3	2	1	3	1	1	1	3	1	1	1	1	2	0	1	0	1	1	0	0	1	1	0	0	1	1	0	1	1	1	1	1	7	1
315	4	235	1	33	4	2	1	2	3	1	1	1	1	1	1	1	2	1	0	0	1	1	0	0	0	0	0	0	1	1	1	1	1	1	1	1	8	1
316	4	236	1	28	3	2	1	1	2	1	3	3	3	1	1	3	2	1	1	0	1	1	0	0	0	1	0	0	1	0	0	0	1	1	0	1	4	0
317	4	237	1	26	3	1	1	1	2	1	2	1	1	3	1	1	2	0	0	0	0	0	1	0	0	0	0	0	1	0	1	1	0	1	1	1	6	1
318	4	238	1	26	3	2	1	2	2	1	3	3	1	3	1	1	2	0	1	0	0	0	0	0	0	1	0	0	1	0	0	1	0	1	1	1	5	0
319	4	239	1	29	3	2	1	1	3	1	1	1	1	1	1	3	3	1	0	0	1	0	0	0	0	0	0	0	1	1	1	1	1	1	0	0	6	1
320	4	240	1	25	2	2	1	1	3	1	1	1	3	2	1	3	2	0	0	0	0	1	0	0	0	1	0	0	1	1	1	0	0	1	0	1	5	0
321	4	241	1	44	5	2	1	1	3	1	1	2	1	3	1	3	2	1	0	0	0	0	0	0	0	0	0	0	1	1	0	1	0	1	0	1	5	0
322	4	242	1	39	5	2	1	2	3	1	1	2	1	1	1	1	2	0	1	0	0	1	0	0	0	1	0	0	1	1	0	1	1	1	1	1	7	1
323	4	243	1	40	5	2	1	1	3	3	3	1	3	1	3	1	1	0	0	0	0	0	0	0	0	0	0	1	0	0	1	0	1	0	1	0	3	0
324	4	244	1	39	5	2	1	1	3	1	1	1	1	3	1	1	2	1	1	0	0	0	0	0	0	0	0	0	1	1	1	1	0	1	1	1	7	1
325	4	245	1	24	2	2	1	3	3	1	2	2	3	3	1	1	3	0	1	1	1	1	1	1	1	1	0	0	1	0	0	0	0	1	1	0	3	0
326	4	246	1	38	5	1	1	2	3	1	1	1	1	1	1	1	2	1	0	1	0	0	0	0	0	0	0	0	1	1	1	1	1	1	1	1	8	1
327	4	247	1	34	4	2	1	1	3	3	3	3	3	3	1	3	3	0	0	0	0	0	0	0	0	0	0	1	0	0	0	0	0	1	0	0	1	0
328	4	248	1	26	3	2	1	1	3	1	1	1	1	1	1	1	2	0	1	0	0	0	1	0	0	0	0	0	1	1	1	1	1	1	1	1	8	1
329	4	249	1	43	5	2	1	1	3	1	1	3	3	1	1	1	3	0	1	0	0	0	0	1	0	0	0	0	1	1	0	0	1	1	1	0	5	0
330	4	250	1	32	4	2	1	1	2	1	1	1	1	1	1	1	2	1	1	0	0	0	0	1	0	0	0	0	1	1	1	1	1	1	1	1	8	1
331	4	251	1	26	3	2	1	1	2	1	1	3	1	1	1	3	2	0	1	0	0	0	1	0	0	1	0	0	1	1	0	1	1	1	0	1	6	1
332	4	252	1	35	4	2	1	2	3	1	1	3	1	3	1	1	2	0	1	0	0	0	0	0	0	1	0	0	1	1	0	1	0	1	1	1	6	1
333	4	253	1	31	4	2	1	2	3	1	1	3	1	3	1	1	2	0	0	1	1	1	0	0	1	1	0	0	1	1	0	1	0	1	1	1	6	1
334	4	254	1	35	4	1	1	2	3	1	1	1	1	1	1	1	2	0	1	0	1	1	0	0	1	1	0	0	1	1	1	1	1	1	1	1	8	1
335	4	255	1	33	4	2	1	1	3	1	3	3	3	1	1	1	3	1	0	0	1	1	0	0	0	1	0	0	1	0	0	0	1	1	1	0	4	0
336	4	301	1	30	3	2	1	2	3	1	1	3	3	3	1	3	1	0	0	0	1	0	0	0	0	0	0	0	1	1	0	0	0	1	0	0	3	0
337	4	302	1	42	5	2	1	1	2	3	1	1	1	1	1	1	2	0	1	0	0	0	1	0	0	0	0	0	0	1	1	1	1	1	1	1	7	1
338	4	303	1	30	3	1	1	1	3	3	1	3	1	1	1	1	2	0	1	0	0	0	0	0	1	0	0	0	0	1	0	1	1	1	1	1	6	1
339	4	304	1	36	5	2	1	1	2	1	1	1	1	2	1	1	2	1	0	0	0	0	0	0	0	0	1	0	1	1	1	1	0	1	1	1	7	1
340	4	305	1	30	3	2	1	1	3	1	1	1	1	1	1	1	2	0	1	0	0	1	0	0	0	0	0	0	1	1	1	1	1	1	1	1	8	1
341	4	306	1	20	1	2	1	2	2	1	1	1	1	1	1	1	2	0	1	0	1	0	0	0	0	1	0	0	1	1	1	1	1	1	1	1	8	1
342	4	307	1	30	3	1	1	2	3	1	1	1	1	1	1	1	2	0	0	0	0	0	0	0	0	1	0	0	1	1	1	1	1	1	1	1	8	1
343	4	308	1	27	3	1	2	3	3	1	1	1	1	1	1	1	2	0	0	0	0	0	1	0	0	1	0	0	1	1	1	1	1	1	1	1	8	1
344	4	309	1	36	5	1	1	2	3	1	1	1	1	1	1	1	2	0	0	0	0	1	1	0	0	0	0	0	1	1	1	1	1	1	1	1	8	1
345	4	310	1	29	3	1	1	1	3	1	1	1	1	2	1	2	2	0	0	0	0	1	0	0	0	1	0	0	1	1	1	1	0	1	0	1	6	1
346	4	311	1	37	5	1	1	1	3	1	1	1	1	2	1	1	2	0	0	0	0	0	0	0	0	0	0	1	1	1	1	1	0	1	1	1	7	1
347	4	312	1	29	3	1	1	2	2	1	2	1	1	1	1	1	2	0	0	0	1	0	0	0	0	0	0	0	1	0	1	1	1	1	1	1	7	1
348	4	313	1	34	4	1	1	1	2	1	2	1	1	1	1	1	2	0	1	0	0	0	0	0	0	0	0	0	1	0	1	1	1	1	1	1	7	1
349	4	314	1	35	4	2	1	2	3	1	1	1	1	1	1	1	2	0	1	0	0	0	0	0	0	0	0	0	1	1	1	1	1	1	1	1	8	1
350	4	315	1	34	4	2	1	1	2	3	3	2	2	3	1	1	1	0	1	0	0	0	0	0	0	0	0	0	0	0	0	0	0	1	1	0	2	0
351	4	316	1	36	5	1	1	3	1	1	1	1	3	1	1	1	2	1	1	1	1	0	0	0	1	1	0	0	1	1	1	0	1	1	1	1	7	1
352	4	317	1	48	5	1	1	3	3	1	1	2	1	3	1	2	2	1	1	0	1	0	1	0	0	0	0	0	1	1	0	1	0	1	0	1	5	0
353	4	318	1	22	2	1	1	2	3	2	1	1	1	1	1	1	2	1	1	1	1	0	1	0	0	0	0	0	0	1	1	1	1	1	1	1	7	1
354	4	319	1	42	5	1	1	2	3	1	2	3	1	3	1	1	2	1	1	1	1	1	1	1	1	1	0	0	1	0	0	1	0	1	1	1	5	0
355	4	320	1	43	5	1	1	1	2	1	1	1	1	3	1	1	2	1	1	1	1	1	1	0	0	0	0	0	1	1	1	1	0	1	1	1	7	1
356	4	321	1	38	5	1	1	2	3	1	2	1	1	3	1	1	2	0	0	0	0	1	0	0	0	0	0	0	1	0	1	1	0	1	1	1	6	1
357	4	322	1	35	4	2	1	2	1	1	1	1	1	1	1	1	2	0	1	0	0	1	0	0	1	0	0	0	1	1	1	1	1	1	1	1	8	1
358	4	323	1	27	3	2	1	2	1	1	1	2	1	1	1	2	1	0	1	0	0	0	0	0	0	0	0	0	1	1	0	1	1	1	0	0	5	0
359	4	324	1	21	2	1	1	1	2	1	1	1	1	1	1	1	2	0	1	1	0	0	0	1	0	1	0	0	1	1	1	1	1	1	1	1	8	1
360	4	325	1	43	5	1	1	1	3	1	1	1	1	1	1	1	2	0	1	1	1	0	0	0	1	0	0	0	1	1	1	1	1	1	1	1	8	1
361	4	326	1	39	5	1	1	1	2	1	1	1	3	3	1	1	2	0	1	0	0	1	0	0	1	0	0	0	1	1	1	0	0	1	1	1	6	1
362	4	327	1	30	3	1	1	3	2	1	1	1	1	1	1	1	2	0	0	0	0	0	0	1	0	0	0	0	1	1	1	1	1	1	1	1	8	1
363	4	328	1	24	2	1	1	1	2	1	2	2	1	1	1	1	2	0	0	0	0	0	0	0	0	1	0	0	1	0	0	1	1	1	1	1	6	1
364	4	329	1	47	5	2	1	1	3	3	1	2	3	3	3	3	3	0	0	0	0	0	0	0	0	0	0	1	0	1	0	0	0	0	0	0	1	0
365	4	330	1	43	5	2	1	1	3	1	1	3	1	1	1	1	2	1	0	0	0	1	0	0	0	0	0	0	1	1	0	1	1	1	1	1	7	1
366	4	331	1	26	3	2	1	1	2	3	3	2	1	1	1	1	2	0	1	0	0	0	1	0	0	0	0	0	0	0	0	1	1	1	1	1	5	0
367	4	332	1	36	5	2	1	1	3	1	3	1	2	1	1	1	2	0	1	0	0	0	0	0	0	0	0	0	1	0	1	0	1	1	1	1	6	1
368	4	333	1	39	5	2	1	1	2	3	3	2	3	3	1	3	1	0	0	0	0	0	0	0	0	0	0	1	0	0	0	0	0	1	0	0	1	0
369	4	334	1	43	5	1	1	1	3	3	3	3	3	1	3	1	3	0	1	0	0	0	0	0	0	0	0	0	0	0	0	0	1	0	1	0	2	0
370	4	335	1	28	3	2	1	1	2	1	1	2	1	2	1	3	1	0	0	0	1	0	0	1	0	0	0	0	1	1	0	1	0	1	0	0	4	0
371	4	336	1	30	3	1	1	3	1	1	3	2	1	1	1	1	2	1	1	0	0	0	0	0	0	0	0	0	1	0	0	1	1	1	1	1	6	1
372	4	337	1	40	5	2	1	1	2	1	3	3	2	1	1	1	3	0	1	1	0	0	0	0	0	0	0	0	1	0	0	0	1	1	1	0	4	0
373	4	338	1	27	3	2	1	2	3	1	2	1	1	1	1	1	2	1	1	0	0	0	0	1	1	0	0	0	1	0	1	1	1	1	1	1	7	1
374	4	339	1	23	2	2	1	1	2	3	1	3	2	1	1	1	2	0	1	0	0	0	0	0	0	0	0	0	0	1	0	0	1	1	1	1	5	0
375	4	340	1	40	5	2	1	1	3	1	1	2	1	2	1	1	2	0	0	0	0	0	0	0	1	0	0	0	1	1	0	1	0	1	1	1	6	1
376	4	341	1	36	5	1	1	1	3	1	2	3	1	1	1	1	1	1	1	0	0	0	0	0	0	0	0	0	1	0	0	1	1	1	1	0	5	0
377	4	342	1	47	5	2	1	1	3	3	3	3	3	3	3	3	3	0	0	0	0	0	0	0	0	0	0	1	0	0	0	0	0	0	0	0	0	0
378	4	343	1	45	5	2	1	1	3	1	2	3	1	1	1	1	1	1	0	0	0	0	0	1	0	0	0	0	1	0	0	1	1	1	1	0	5	0
379	4	344	1	49	5	1	1	1	3	1	3	1	1	1	1	1	2	0	1	0	0	0	1	0	0	1	0	0	1	0	1	1	1	1	1	1	7	1
380	4	345	1	30	3	1	1	1	3	1	1	1	1	2	1	1	2	0	1	0	1	1	0	0	0	0	0	0	1	1	1	1	0	1	1	1	7	1
381	4	346	1	48	5	2	1	1	3	1	1	1	1	1	1	1	2	0	1	1	0	0	0	0	0	0	0	0	1	1	1	1	1	1	1	1	8	1
382	4	347	1	44	5	1	1	1	2	1	1	1	1	1	1	1	2	0	1	0	0	1	0	0	0	1	0	0	1	1	1	1	1	1	1	1	8	1
383	4	348	1	42	5	1	1	1	2	1	3	2	1	3	1	1	2	0	1	0	0	0	0	0	0	0	0	0	1	0	0	1	0	1	1	1	5	0
384	4	349	1	43	5	2	1	1	3	3	1	3	3	1	1	1	1	0	1	0	0	0	1	0	0	0	0	0	0	1	0	0	1	1	1	0	4	0
385	4	350	1	32	4	1	1	1	2	1	1	2	1	1	1	3	2	0	1	0	0	0	0	0	0	0	0	0	1	1	0	1	1	1	0	1	6	1
386	4	351	1	37	5	2	1	3	1	1	1	1	1	1	1	1	2	0	0	0	0	1	0	0	0	0	0	0	1	1	1	1	1	1	1	1	8	1
387	4	352	1	40	5	1	1	2	3	1	2	3	3	3	1	1	2	1	1	0	0	0	0	0	0	0	0	0	1	0	0	0	0	1	1	1	4	0
388	4	353	1	40	5	2	1	1	3	3	3	3	3	3	3	3	2	0	1	0	0	0	0	0	0	0	0	0	0	0	0	0	0	0	0	1	1	0
389	4	354	1	29	3	2	1	2	3	1	1	1	1	2	1	1	2	0	1	1	0	1	0	0	0	0	0	0	1	1	1	1	0	1	1	1	7	1
390	4	355	1	47	5	2	1	1	3	3	3	3	3	3	3	3	3	0	0	0	0	0	0	0	0	0	0	1	0	0	0	0	0	0	0	0	0	0
391	4	401	1	49	5	2	1	1	1	1	1	1	1	2	1	3	2	0	1	0	0	0	0	0	0	0	0	0	1	1	1	1	0	1	0	1	6	1
392	4	402	1	32	4	2	1	2	3	1	1	3	1	3	1	1	2	0	1	0	0	1	0	1	0	1	0	0	1	1	0	1	0	1	1	1	6	1
393	4	403	1	48	5	1	1	2	1	1	2	1	1	1	1	1	2	0	1	0	0	1	0	0	0	0	0	0	1	0	1	1	1	1	1	1	7	1
394	4	404	1	21	2	2	1	3	3	1	2	1	1	1	1	1	2	0	1	0	1	1	0	0	0	1	0	0	1	0	1	1	1	1	1	1	7	1
395	4	405	1	32	4	2	1	3	1	2	3	1	1	1	1	1	2	1	0	0	1	1	0	0	1	1	0	0	0	0	1	1	1	1	1	1	6	1
396	4	406	1	41	5	2	1	3	1	1	1	1	1	1	1	1	2	1	1	0	1	0	0	1	0	1	0	0	1	1	1	1	1	1	1	1	8	1
397	4	407	1	32	4	2	1	1	3	1	2	1	2	1	1	1	2	0	1	0	1	1	0	1	0	0	0	0	1	0	1	0	1	1	1	1	6	1
398	4	408	1	28	3	1	1	3	1	1	1	1	1	2	1	1	2	0	0	0	0	1	0	0	0	0	0	0	1	1	1	1	0	1	1	1	7	1
399	4	409	1	48	5	1	1	1	3	3	3	3	3	3	3	3	3	0	0	0	0	0	0	0	0	0	0	1	0	0	0	0	0	0	0	0	0	0
400	4	410	1	41	5	2	1	2	1	1	1	1	1	2	1	1	2	1	1	0	0	1	0	0	0	0	0	0	1	1	1	1	0	1	1	1	7	1
401	4	411	1	48	5	2	1	2	1	1	2	3	1	1	1	1	2	0	1	0	0	0	0	0	0	0	0	0	1	0	0	1	1	1	1	1	6	1
402	4	412	1	28	3	2	1	2	1	1	3	1	3	3	1	1	2	0	0	0	0	0	0	0	1	1	0	0	1	0	1	0	0	1	1	1	5	0
403	4	413	1	41	5	1	1	1	1	1	1	1	1	2	1	1	1	0	1	0	0	0	0	0	1	0	0	0	1	1	1	1	0	1	1	0	6	1
404	4	414	1	37	5	2	1	3	1	1	1	1	1	3	1	1	2	0	0	0	0	0	0	0	0	1	0	0	1	1	1	1	0	1	1	1	7	1
405	4	415	1	27	3	1	1	3	1	1	1	1	1	1	1	1	1	0	0	1	0	0	1	0	0	1	0	0	1	1	1	1	1	1	1	0	7	1
406	4	416	1	39	5	1	1	3	1	2	1	1	1	1	1	1	2	0	1	1	1	1	1	1	1	1	1	0	0	1	1	1	1	1	1	1	7	1
407	4	417	1	20	1	1	1	2	2	1	1	1	1	1	1	1	1	0	0	0	0	1	0	0	0	0	0	0	1	1	1	1	1	1	1	0	7	1
408	4	418	1	34	4	2	1	3	1	1	1	1	1	3	1	1	2	1	1	1	1	1	0	0	1	0	0	0	1	1	1	1	0	1	1	1	7	1
409	4	419	1	23	2	2	1	1	2	3	3	2	3	3	1	1	1	0	1	0	0	0	0	0	0	0	0	0	0	0	0	0	0	1	1	0	2	0
410	4	420	1	37	5	2	1	1	1	1	1	1	1	2	1	1	2	1	1	1	1	0	1	1	1	0	0	0	1	1	1	1	0	1	1	1	7	1
411	4	421	1	44	5	2	1	1	1	3	3	2	3	3	1	3	3	0	1	0	0	0	0	0	0	0	0	0	0	0	0	0	0	1	0	0	1	0
412	4	422	1	37	5	2	1	2	1	1	2	2	1	2	1	1	2	1	1	0	0	1	0	1	0	0	0	0	1	0	0	1	0	1	1	1	5	0
413	4	423	1	31	4	1	1	2	3	1	2	2	1	3	1	1	2	0	0	0	0	1	0	0	0	0	0	0	1	0	0	1	0	1	1	1	5	0
414	4	424	1	35	4	2	1	2	3	1	3	2	1	1	1	1	2	0	0	0	0	1	0	0	0	0	0	0	1	0	0	1	1	1	1	1	6	1
415	4	425	1	42	5	2	1	2	1	1	1	3	2	1	3	2	2	0	1	0	0	0	0	0	0	0	0	0	1	1	0	0	1	0	0	1	4	0
416	4	426	1	40	5	2	1	1	1	1	1	1	1	1	1	1	3	1	1	0	0	1	0	0	1	1	0	0	1	1	1	1	1	1	1	0	7	1
417	4	427	1	18	1	1	1	1	2	1	3	2	3	2	1	3	3	0	0	0	1	0	0	0	0	0	0	0	1	0	0	0	0	1	0	0	2	0
418	4	428	1	29	3	2	1	3	1	1	1	1	1	1	1	1	2	0	1	0	1	1	0	0	0	0	0	0	1	1	1	1	1	1	1	1	8	1
419	4	429	1	40	5	2	1	2	2	1	1	3	1	1	1	1	2	0	0	0	0	1	0	0	0	0	0	0	1	1	0	1	1	1	1	1	7	1
420	4	430	1	30	3	2	1	2	2	1	2	3	1	3	1	1	2	1	1	0	0	1	0	0	0	0	0	0	1	0	0	1	0	1	1	1	5	0
421	4	431	1	34	4	1	1	1	3	1	1	1	1	1	1	1	2	1	1	1	1	1	0	0	1	0	0	0	1	1	1	1	1	1	1	1	8	1
422	4	432	1	25	2	2	1	1	3	1	2	3	1	1	1	1	2	1	1	1	1	1	1	1	1	1	0	0	1	0	0	1	1	1	1	1	6	1
423	4	433	1	46	5	1	1	1	2	1	2	2	1	2	1	1	2	0	1	1	1	0	0	0	0	0	0	0	1	0	0	1	0	1	1	1	5	0
424	4	434	1	38	5	2	1	1	3	3	2	1	2	1	1	1	2	0	1	0	0	0	0	1	1	0	0	0	0	0	1	0	1	1	1	1	5	0
425	4	435	1	33	4	1	1	2	3	1	1	1	1	1	1	1	2	0	1	0	0	0	0	0	0	1	0	0	1	1	1	1	1	1	1	1	8	1
426	4	436	1	32	4	2	1	3	3	2	2	1	2	1	2	1	2	0	1	0	0	0	0	0	0	0	0	0	0	0	1	0	1	0	1	1	4	0
427	4	437	1	36	5	2	1	2	1	1	1	1	2	1	1	1	2	0	0	0	0	1	0	0	1	1	0	0	1	1	1	0	1	1	1	1	7	1
428	4	438	1	43	5	2	1	2	3	3	3	1	1	2	1	1	2	1	0	0	1	0	0	0	0	0	0	0	0	0	1	1	0	1	1	1	5	0
429	4	439	1	27	3	2	1	3	1	3	1	3	1	1	1	1	2	1	0	0	0	0	0	0	1	0	0	0	0	1	0	1	1	1	1	1	6	1
430	4	440	1	48	5	2	1	1	2	3	2	3	3	3	2	2	2	0	0	0	0	0	0	0	0	0	0	1	0	0	0	0	0	0	0	1	1	0
431	4	441	1	30	3	2	1	1	2	2	1	3	2	3	1	3	3	0	1	0	1	0	0	0	0	0	0	0	0	1	0	0	0	1	0	0	2	0
432	4	442	1	43	5	1	1	2	1	1	1	1	1	1	1	3	2	1	1	0	0	1	0	0	0	0	0	0	1	1	1	1	1	1	0	1	7	1
433	4	443	1	25	2	2	1	2	3	1	2	1	2	3	1	1	2	1	1	0	0	1	0	0	1	0	0	0	1	0	1	0	0	1	1	1	5	0
434	4	444	1	48	5	2	1	1	3	3	1	2	1	3	1	3	3	0	1	0	0	1	0	0	0	0	0	0	0	1	0	1	0	1	0	0	3	0
435	4	445	1	36	5	2	1	1	3	1	3	2	1	3	1	3	2	1	1	0	0	1	0	1	0	1	0	0	1	0	0	1	0	1	0	1	4	0
436	4	446	1	43	5	1	1	2	3	1	1	2	3	1	1	2	2	0	1	0	1	0	0	0	0	0	0	0	1	1	0	0	1	1	0	1	5	0
437	4	447	1	45	5	1	1	3	3	1	3	1	1	1	1	1	2	0	0	0	1	0	1	0	0	1	0	0	1	0	1	1	1	1	1	1	7	1
438	4	448	1	37	5	2	1	2	1	1	1	3	1	1	1	1	2	1	0	0	0	1	0	0	1	0	0	0	1	1	0	1	1	1	1	1	7	1
439	4	449	1	27	3	1	1	3	3	1	2	3	2	1	1	1	1	1	0	0	1	1	0	1	1	0	0	0	1	0	0	0	1	1	1	0	4	0
440	4	450	1	35	4	2	1	3	1	2	1	1	1	2	1	1	2	1	1	0	1	1	0	1	1	1	0	0	0	1	1	1	0	1	1	1	6	1
441	4	451	1	39	5	1	2	2	3	1	1	1	1	1	1	1	2	1	0	0	1	1	0	1	0	0	1	0	1	1	1	1	1	1	1	1	8	1
442	4	452	1	42	5	1	1	2	1	1	2	3	1	1	1	1	2	1	1	1	0	0	0	1	0	1	0	0	1	0	0	1	1	1	1	1	6	1
443	4	453	1	38	5	2	1	3	1	1	1	1	3	2	1	1	2	1	1	0	1	1	0	0	1	1	0	0	1	1	1	0	0	1	1	1	6	1
444	4	454	1	32	4	1	1	3	3	3	1	1	1	1	1	3	2	0	1	0	1	0	0	0	0	1	0	0	0	1	1	1	1	1	0	1	6	1
445	4	455	1	33	4	2	1	3	3	1	1	3	1	1	1	2	2	1	0	0	0	0	0	0	0	0	0	0	1	1	0	1	1	1	0	1	6	1
446	7	101	1	35	4	1	1	1	2	1	1	2	1	2	1	2	2	0	1	0	0	0	0	0	0	0	0	0	1	1	0	1	0	1	0	1	5	0
447	7	102	1	34	4	2	1	1	2	1	1	3	1	1	3	1	1	0	1	0	0	0	0	0	0	0	0	0	1	1	0	1	1	0	1	0	5	0
448	7	103	1	30	3	2	1	2	2	1	1	1	1	3	1	1	2	1	1	1	0	0	0	0	1	1	0	0	1	1	1	1	0	1	1	1	7	1
449	7	104	1	38	5	1	1	2	2	1	1	1	1	3	1	1	2	0	1	0	0	1	0	0	0	1	0	0	1	1	1	1	0	1	1	1	7	1
450	7	105	1	30	3	2	1	1	2	1	1	2	1	1	1	1	3	0	1	0	0	0	0	0	0	0	0	0	1	1	0	1	1	1	1	0	6	1
451	7	106	1	28	3	2	1	3	1	2	1	1	1	1	1	1	2	1	1	1	1	1	0	0	1	1	0	0	0	1	1	1	1	1	1	1	7	1
452	7	107	1	46	5	1	1	2	1	1	1	1	1	2	1	1	2	1	1	0	0	0	0	0	0	0	0	0	1	1	1	1	0	1	1	1	7	1
453	7	108	1	33	4	2	1	2	2	3	3	3	1	3	3	1	2	0	0	0	0	1	0	1	0	0	0	0	0	0	0	1	0	0	1	1	3	0
454	7	109	1	31	4	2	1	2	1	1	1	3	1	1	1	1	2	1	1	0	0	0	1	0	0	1	0	0	1	1	0	1	1	1	1	1	7	1
455	7	110	1	40	5	1	1	2	2	1	1	3	1	3	1	3	3	0	1	0	1	0	0	0	0	0	0	0	1	1	0	1	0	1	0	0	4	0
456	7	111	1	44	5	1	1	1	2	1	1	3	3	3	1	3	2	1	0	0	0	0	0	0	0	0	0	0	1	1	0	0	0	1	0	1	4	0
457	7	112	1	27	3	1	1	3	3	1	1	1	1	2	1	1	1	1	1	1	0	1	0	0	1	1	0	0	1	1	1	1	0	1	1	0	6	1
458	7	113	1	29	3	1	1	3	2	1	1	1	1	2	1	1	2	1	1	1	1	1	0	0	1	0	0	0	1	1	1	1	0	1	1	1	7	1
459	7	114	1	26	3	1	1	3	2	1	1	1	1	3	1	1	2	1	1	0	1	0	0	0	0	1	0	0	1	1	1	1	0	1	1	1	7	1
460	7	115	1	30	3	2	1	1	3	1	1	3	1	2	1	2	2	1	1	0	0	0	0	0	0	0	0	0	1	1	0	1	0	1	0	1	5	0
461	7	116	1	30	3	2	1	2	1	2	3	1	2	3	1	1	3	1	1	0	0	0	1	0	1	1	0	0	0	0	1	0	0	1	1	0	3	0
462	7	117	1	33	4	1	1	2	2	3	3	3	3	3	1	3	2	0	1	0	0	0	0	0	0	0	0	0	0	0	0	0	0	1	0	1	2	0
463	7	118	1	40	5	1	1	2	1	1	1	3	1	1	1	1	3	0	0	0	0	0	0	0	1	0	0	0	1	1	0	1	1	1	1	0	6	1
464	7	119	1	30	3	2	1	2	3	1	1	3	1	3	1	1	2	1	1	1	1	0	0	0	1	1	0	0	1	1	0	1	0	1	1	1	6	1
465	7	120	1	36	5	2	1	1	2	1	1	3	1	3	1	3	2	0	1	0	0	0	0	0	0	0	0	0	1	1	0	1	0	1	0	1	5	0
466	7	121	1	37	5	1	1	2	3	1	1	1	2	1	1	1	1	0	0	0	1	1	0	0	1	1	0	0	1	1	1	0	1	1	1	0	6	1
467	7	122	1	29	3	1	1	3	1	1	1	1	1	2	1	2	1	1	1	1	0	0	0	0	1	1	0	0	1	1	1	1	0	1	0	0	5	0
468	7	123	1	36	5	1	1	1	2	1	1	1	1	1	1	1	2	0	0	0	0	0	0	0	1	0	0	0	1	1	1	1	1	1	1	1	8	1
469	7	124	1	47	5	1	1	2	1	1	1	1	1	1	1	1	2	1	1	1	0	0	0	0	0	0	0	0	1	1	1	1	1	1	1	1	8	1
470	7	125	1	21	2	2	1	1	2	3	3	3	3	3	1	2	1	0	1	1	0	0	0	0	0	1	0	0	0	0	0	0	0	1	0	0	1	0
471	7	126	1	39	5	1	1	2	3	1	1	1	1	3	1	1	3	1	1	0	0	0	0	0	0	0	0	0	1	1	1	1	0	1	1	0	6	1
472	7	127	1	41	5	1	1	1	1	1	2	2	1	1	1	1	2	1	1	1	0	0	0	0	0	0	0	0	1	0	0	1	1	1	1	1	6	1
473	7	128	1	29	3	1	1	1	3	1	1	1	1	1	1	1	1	0	1	0	0	0	0	0	0	0	0	0	1	1	1	1	1	1	1	0	7	1
474	7	129	1	31	4	1	1	3	1	1	3	1	1	2	1	1	2	1	0	0	0	0	1	1	0	0	0	0	1	0	1	1	0	1	1	1	6	1
475	7	130	1	37	5	1	1	2	1	1	1	1	1	2	2	1	2	1	1	1	0	0	0	0	0	1	0	0	1	1	1	1	0	0	1	1	6	1
476	7	131	1	36	5	1	1	2	2	1	1	3	1	3	1	1	2	1	0	0	0	0	0	0	0	0	0	0	1	1	0	1	0	1	1	1	6	1
477	7	132	1	43	5	1	1	3	2	1	1	1	1	3	1	1	1	1	0	0	1	1	0	0	0	0	0	0	1	1	1	1	0	1	1	0	6	1
478	7	133	1	30	3	2	1	2	3	1	1	2	1	3	1	1	1	0	1	1	0	0	0	0	1	1	0	0	1	1	0	1	0	1	1	0	5	0
479	7	134	1	28	3	1	1	2	3	1	1	1	1	1	1	1	2	1	1	1	0	0	0	0	1	1	0	0	1	1	1	1	1	1	1	1	8	1
480	7	136	1	32	4	2	1	1	1	1	2	2	1	1	1	1	2	1	1	1	1	0	0	0	0	1	0	0	1	0	0	1	1	1	1	1	6	1
481	7	137	1	33	4	1	1	1	1	1	3	1	1	3	1	3	2	1	1	0	0	0	0	0	0	0	0	0	1	0	1	1	0	1	0	1	5	0
482	7	138	1	30	3	2	1	1	2	2	3	1	2	1	1	3	2	0	1	0	0	0	0	0	0	0	0	0	0	0	1	0	1	1	0	1	4	0
483	7	139	1	35	4	2	1	2	3	1	1	1	1	3	1	2	2	1	1	0	1	0	0	0	0	1	0	0	1	1	1	1	0	1	0	1	6	1
484	7	140	1	23	2	2	1	2	3	1	1	1	1	2	1	3	1	1	1	0	0	0	0	0	0	1	0	0	1	1	1	1	0	1	0	0	5	0
485	7	141	1	24	2	2	1	2	1	1	1	1	1	3	1	3	2	1	1	0	0	0	0	0	0	1	0	0	1	1	1	1	0	1	0	1	6	1
486	7	142	1	42	5	2	1	1	1	3	1	3	1	3	1	1	2	0	0	0	1	0	0	0	0	0	0	0	0	1	0	1	0	1	1	1	5	0
487	7	143	1	25	2	2	1	2	3	1	1	1	1	3	3	2	2	0	1	0	0	0	0	0	0	1	0	0	1	1	1	1	0	0	0	1	5	0
488	7	144	1	31	4	2	1	3	1	1	1	1	2	3	1	3	2	1	1	0	1	0	1	0	1	1	0	0	1	1	1	0	0	1	0	1	5	0
489	7	145	1	28	3	1	1	1	2	1	1	3	3	3	1	3	2	1	1	0	0	0	0	0	1	1	0	0	1	1	0	0	0	1	0	1	4	0
490	7	146	1	32	4	2	1	2	2	1	1	2	1	2	1	2	2	1	1	1	0	0	0	0	1	1	0	0	1	1	0	1	0	1	0	1	5	0
491	7	147	1	31	4	2	1	2	2	1	1	1	1	3	1	2	1	1	1	1	0	0	0	0	0	1	0	0	1	1	1	1	0	1	0	0	5	0
492	7	148	1	30	3	1	1	2	3	1	1	1	1	3	3	1	2	1	1	1	1	0	0	0	0	1	0	0	1	1	1	1	0	0	1	1	6	1
493	7	149	1	37	5	2	1	1	3	3	3	3	3	3	1	1	2	0	1	0	1	0	0	0	0	0	0	0	0	0	0	0	0	1	1	1	3	0
494	7	150	1	41	5	2	1	1	3	1	1	3	1	3	1	3	2	1	1	1	0	0	0	0	0	0	0	0	1	1	0	1	0	1	0	1	5	0
495	7	151	1	40	5	2	1	3	3	1	1	1	1	1	3	1	3	1	1	1	0	0	0	0	0	1	0	0	1	1	1	1	1	0	1	0	6	1
496	7	152	1	29	3	1	1	2	2	1	1	1	1	1	1	1	2	1	1	1	1	0	0	0	1	1	0	0	1	1	1	1	1	1	1	1	8	1
497	7	153	1	28	3	2	1	1	1	1	1	1	1	3	1	3	3	0	1	0	0	0	0	0	0	0	0	0	1	1	1	1	0	1	0	0	5	0
498	7	154	1	27	3	1	1	2	1	1	1	1	1	2	3	3	2	1	1	1	0	0	0	0	0	1	0	0	1	1	1	1	0	0	0	1	5	0
499	7	155	1	22	2	2	1	1	3	3	1	1	2	1	1	3	2	0	1	0	1	1	0	1	0	0	0	0	0	1	1	0	1	1	0	1	5	0
500	7	201	1	32	4	1	1	1	3	1	1	2	1	1	1	1	2	1	1	0	0	1	0	0	0	0	0	0	1	1	0	1	1	1	1	1	7	1
501	7	202	1	34	4	1	1	1	1	1	3	3	1	1	1	1	2	1	1	0	0	0	0	0	0	0	0	0	1	0	0	1	1	1	1	1	6	1
502	7	203	1	34	4	1	1	2	2	1	1	3	1	1	1	1	2	1	1	0	1	1	0	0	1	1	0	0	1	1	0	1	1	1	1	1	7	1
503	7	204	1	25	2	1	1	1	2	1	3	3	1	3	3	1	2	0	1	0	0	0	0	0	0	1	0	0	1	0	0	1	0	0	1	1	4	0
504	7	204	1	25	2	1	1	1	2	1	3	3	1	3	3	1	2	0	1	0	0	0	0	0	0	1	0	0	1	0	0	1	0	0	1	1	4	0
505	7	205	1	29	3	2	1	2	2	1	1	3	1	1	1	1	2	1	1	0	0	1	0	0	0	0	0	0	1	1	0	1	1	1	1	1	7	1
506	7	206	1	26	3	1	1	3	3	1	3	3	3	3	1	3	2	0	0	0	0	0	0	0	1	0	0	0	1	0	0	0	0	1	0	1	3	0
507	7	207	1	28	3	1	1	1	3	1	1	1	1	3	1	1	2	1	0	0	0	0	0	0	0	0	0	0	1	1	1	1	0	1	1	1	7	1
508	7	208	1	36	5	1	1	1	3	1	1	1	1	2	1	1	2	1	0	1	0	0	0	0	0	0	0	0	1	1	1	1	0	1	1	1	7	1
509	7	209	1	25	2	1	1	1	3	3	1	1	3	3	3	1	3	0	1	0	0	1	0	0	0	0	0	0	0	1	1	0	0	0	1	0	3	0
510	7	210	1	30	3	1	1	3	1	1	1	1	2	1	1	1	2	1	1	0	1	1	1	1	1	1	0	0	1	1	1	0	1	1	1	1	7	1
511	7	211	1	26	3	2	1	2	1	1	3	1	1	3	1	3	1	1	1	1	0	0	0	0	0	0	0	0	1	0	1	1	0	1	0	0	4	0
512	7	212	1	24	2	1	1	2	2	3	1	3	1	3	1	3	2	1	1	0	0	0	0	0	1	0	0	0	0	1	0	1	0	1	0	1	4	0
513	7	213	1	30	3	2	1	3	1	1	1	1	1	1	1	1	2	1	0	0	0	0	0	0	0	0	0	0	1	1	1	1	1	1	1	1	8	1
514	7	214	1	34	4	2	1	2	3	1	1	1	1	2	1	2	2	1	1	1	1	0	0	0	1	1	0	0	1	1	1	1	0	1	0	1	6	1
515	7	215	1	33	4	1	1	2	2	1	1	1	1	3	1	2	2	1	1	1	1	0	0	0	1	1	0	0	1	1	1	1	0	1	0	1	6	1
516	7	216	1	40	5	2	1	2	2	1	1	3	1	3	1	3	1	1	0	0	0	1	1	1	0	0	0	0	1	1	0	1	0	1	0	0	4	0
517	7	217	1	20	1	2	1	1	2	2	1	1	1	1	1	1	2	1	1	1	1	1	0	0	1	1	0	0	0	1	1	1	1	1	1	1	7	1
518	7	218	1	24	2	1	1	2	3	1	1	1	1	3	3	3	2	1	1	1	0	0	0	0	0	1	0	0	1	1	1	1	0	0	0	1	5	0
519	7	219	1	25	2	2	1	1	3	1	1	1	1	3	3	3	2	1	1	1	1	0	0	0	0	1	0	0	1	1	1	1	0	0	0	1	5	0
520	7	220	1	30	3	2	1	3	1	1	1	1	1	1	1	1	2	1	0	0	0	0	0	0	1	0	0	0	1	1	1	1	1	1	1	1	8	1
521	7	221	1	48	5	1	1	3	1	1	3	3	1	3	1	3	3	0	1	0	0	1	1	1	0	0	0	0	1	0	0	1	0	1	0	0	3	0
522	7	222	1	29	3	1	1	2	2	1	1	1	1	2	1	1	2	1	1	1	1	1	1	1	1	1	1	0	1	1	1	1	0	1	1	1	7	1
523	7	223	1	24	2	1	1	3	2	1	2	1	1	1	1	1	2	1	1	0	0	1	0	1	1	1	1	0	1	0	1	1	1	1	1	1	7	1
524	7	224	1	42	5	2	1	1	2	3	1	2	1	1	2	1	2	0	0	0	0	0	1	0	0	1	0	0	0	1	0	1	1	0	1	1	5	0
525	7	225	1	35	4	1	1	3	3	1	1	1	1	3	1	2	2	1	1	1	0	0	0	0	0	1	0	0	1	1	1	1	0	1	0	1	6	1
526	7	226	1	28	3	1	1	1	3	1	3	3	1	1	1	1	2	1	1	1	1	0	0	1	1	1	1	0	1	0	0	1	1	1	1	1	6	1
527	7	227	1	40	5	2	1	3	2	1	1	1	1	1	1	1	2	1	1	1	1	1	0	0	1	1	0	0	1	1	1	1	1	1	1	1	8	1
528	7	228	1	24	2	1	1	3	2	1	1	1	1	1	1	1	2	1	0	0	0	0	0	1	1	1	1	0	1	1	1	1	1	1	1	1	8	1
529	7	229	1	25	2	1	1	3	2	1	1	1	1	2	1	1	2	1	1	0	1	0	0	1	1	0	0	0	1	1	1	1	0	1	1	1	7	1
530	7	230	1	27	3	2	1	2	3	1	1	1	1	3	3	3	3	0	1	1	0	0	0	0	1	0	0	0	1	1	1	1	0	0	0	0	4	0
531	7	231	1	29	3	1	1	3	1	1	1	1	1	3	1	1	1	1	1	1	1	0	0	0	0	1	0	0	1	1	1	1	0	1	1	0	6	1
532	7	232	1	26	3	2	1	3	3	1	3	3	3	3	1	1	2	1	1	0	0	0	0	1	1	1	0	0	1	0	0	0	0	1	1	1	4	0
533	7	233	1	32	4	2	1	3	3	1	1	1	1	1	1	1	2	1	0	0	1	1	1	1	1	1	1	0	1	1	1	1	1	1	1	1	8	1
534	7	234	1	26	3	2	1	1	3	1	3	3	1	3	3	3	3	0	1	0	0	0	0	0	0	0	0	0	1	0	0	1	0	0	0	0	2	0
535	7	235	1	25	2	1	1	2	1	1	1	1	1	1	1	1	2	1	1	1	1	0	0	0	1	1	0	0	1	1	1	1	1	1	1	1	8	1
536	7	236	1	28	3	2	1	3	1	1	1	1	1	2	1	1	2	1	1	1	1	1	1	1	1	1	1	0	1	1	1	1	0	1	1	1	7	1
537	7	237	1	43	5	1	1	1	3	1	1	1	1	3	3	3	1	1	1	1	0	0	0	0	1	1	0	0	1	1	1	1	0	0	0	0	4	0
538	7	238	1	41	5	2	1	2	3	1	1	1	1	3	1	1	3	1	1	1	1	0	0	0	0	1	0	0	1	1	1	1	0	1	1	0	6	1
539	7	239	1	28	3	1	1	3	2	1	1	2	1	2	1	3	3	0	0	0	1	0	1	1	0	1	0	0	1	1	0	1	0	1	0	0	4	0
540	7	240	1	45	5	1	1	1	3	1	1	1	1	2	1	1	2	1	1	1	1	0	0	0	0	1	0	0	1	1	1	1	0	1	1	1	7	1
541	7	241	1	30	3	1	1	2	2	1	1	1	1	3	1	3	1	1	1	1	1	0	0	0	1	1	0	0	1	1	1	1	0	1	0	0	5	0
542	7	242	1	29	3	1	1	3	1	1	1	1	1	1	1	1	1	1	1	1	1	0	0	0	0	1	0	0	1	1	1	1	1	1	1	0	7	1
543	7	243	1	33	4	2	1	3	1	1	2	1	1	2	1	1	2	1	1	0	0	1	0	0	1	0	0	0	1	0	1	1	0	1	1	1	6	1
544	7	244	1	28	3	2	1	2	2	1	1	1	1	3	3	3	1	1	1	0	0	0	0	0	0	1	0	0	1	1	1	1	0	0	0	0	4	0
545	7	245	1	33	4	2	1	2	2	1	1	1	1	3	1	3	1	1	1	0	1	0	0	0	0	1	0	0	1	1	1	1	0	1	0	0	5	0
546	7	246	1	30	3	1	1	2	1	1	1	1	1	3	1	3	2	1	1	0	0	1	0	0	0	1	0	0	1	1	1	1	0	1	0	1	6	1
547	7	247	1	35	4	2	1	3	1	1	2	1	1	2	1	1	2	1	0	0	0	1	1	1	1	0	0	0	1	0	1	1	0	1	1	1	6	1
548	7	248	1	26	3	1	1	3	2	1	1	3	1	2	1	1	2	1	0	1	0	1	1	0	0	1	0	0	1	1	0	1	0	1	1	1	6	1
549	7	249	1	40	5	2	1	2	2	1	1	1	2	1	1	3	1	1	1	1	0	0	0	0	1	1	0	0	1	1	1	0	1	1	0	0	5	0
550	7	250	1	35	4	2	1	1	3	1	1	1	1	2	1	3	3	1	1	1	0	0	0	0	1	1	0	0	1	1	1	1	0	1	0	0	5	0
551	7	251	1	46	5	2	1	3	1	1	1	1	1	2	1	1	2	1	1	0	1	1	0	0	1	1	0	0	1	1	1	1	0	1	1	1	7	1
552	7	252	1	30	3	1	1	2	1	1	1	1	1	1	1	1	1	1	1	1	1	1	1	1	1	1	1	0	1	1	1	1	1	1	1	0	7	1
553	7	253	1	34	4	1	1	2	3	1	1	2	2	1	1	3	2	1	1	0	0	0	0	0	0	0	0	0	1	1	0	0	1	1	0	1	5	0
554	7	254	1	33	4	2	1	3	1	1	1	1	2	1	1	1	2	1	1	1	1	0	0	0	0	1	0	0	1	1	1	0	1	1	1	1	7	1
555	7	255	1	41	5	1	1	2	2	1	1	1	1	1	1	1	1	1	0	0	0	0	0	0	0	0	0	0	1	1	1	1	1	1	1	0	7	1
556	7	301	1	39	5	2	1	2	2	1	1	1	1	3	1	1	2	1	1	0	0	0	1	1	1	0	0	0	1	1	1	1	0	1	1	1	7	1
557	7	302	1	36	5	1	1	3	3	1	1	1	1	2	1	3	1	1	1	1	1	0	0	0	0	0	0	0	1	1	1	1	0	1	0	0	5	0
558	7	303	1	33	4	1	1	3	3	1	1	1	1	1	1	1	2	0	0	0	0	0	0	0	1	1	0	0	1	1	1	1	1	1	1	1	8	1
559	7	304	1	24	2	2	1	2	2	2	1	1	2	1	1	2	2	1	1	0	1	0	0	0	1	0	0	0	0	1	1	0	1	1	0	1	5	0
560	7	305	1	35	4	2	1	1	3	1	1	2	1	3	3	3	2	0	1	0	0	0	0	0	0	0	0	0	1	1	0	1	0	0	0	1	4	0
561	7	306	1	30	3	2	1	2	1	1	1	2	1	1	1	1	2	1	0	0	0	0	0	0	0	0	0	0	1	1	0	1	1	1	1	1	7	1
562	7	307	1	34	4	1	1	3	2	1	1	1	1	3	1	1	2	1	1	1	1	0	0	0	1	1	0	0	1	1	1	1	0	1	1	1	7	1
563	7	308	1	30	3	2	1	2	3	1	1	3	1	1	1	1	2	1	1	1	1	0	0	0	1	0	0	0	1	1	0	1	1	1	1	1	7	1
564	7	309	1	33	4	2	1	2	2	1	1	1	1	2	2	1	1	0	1	1	0	0	0	0	0	0	0	0	1	1	1	1	0	0	1	0	5	0
565	7	310	1	32	4	1	1	1	1	1	1	1	1	3	1	3	2	1	1	1	0	0	0	0	0	1	0	0	1	1	1	1	0	1	0	1	6	1
566	7	311	1	27	3	2	1	1	3	3	3	3	1	3	1	3	2	0	1	0	0	0	0	0	0	0	0	0	0	0	0	1	0	1	0	1	3	0
567	7	312	1	31	4	2	1	1	3	1	1	2	1	3	1	3	1	0	1	0	0	0	0	0	0	0	0	0	1	1	0	1	0	1	0	0	4	0
568	7	313	1	30	3	1	1	3	3	1	1	1	1	2	1	1	2	1	1	1	1	0	0	0	1	1	0	0	1	1	1	1	0	1	1	1	7	1
569	7	314	1	31	4	1	1	3	3	1	1	2	1	1	1	1	2	1	0	0	0	0	0	0	0	0	0	0	1	1	0	1	1	1	1	1	7	1
570	7	315	1	22	2	2	1	3	3	1	1	2	1	1	1	1	2	1	1	0	0	1	0	0	1	1	0	0	1	1	0	1	1	1	1	1	7	1
571	7	316	1	28	3	1	1	1	2	1	1	3	1	3	1	3	1	0	1	1	0	0	0	0	0	0	0	0	1	1	0	1	0	1	0	0	4	0
572	7	317	1	31	4	1	1	3	3	1	1	2	1	2	3	1	2	0	1	0	0	0	0	0	0	1	0	0	1	1	0	1	0	0	1	1	5	0
573	7	318	1	22	2	2	1	3	3	1	1	1	1	1	1	1	2	0	0	0	1	1	0	0	1	1	0	0	1	1	1	1	1	1	1	1	8	1
574	7	319	1	27	3	2	1	3	1	1	1	1	1	1	1	1	1	1	1	1	1	1	0	0	1	1	0	0	1	1	1	1	1	1	1	0	7	1
575	7	320	1	27	3	2	2	2	3	1	3	1	1	1	1	1	3	0	0	1	1	0	0	0	0	0	0	0	1	0	1	1	1	1	1	0	6	1
576	7	321	1	29	3	2	1	2	3	1	1	1	1	1	1	1	1	0	0	0	0	1	1	0	0	0	0	0	1	1	1	1	1	1	1	0	7	1
577	7	322	1	26	3	1	1	3	3	1	1	1	1	2	1	3	2	0	1	0	1	0	0	0	0	0	0	0	1	1	1	1	0	1	0	1	6	1
578	7	323	1	23	2	2	1	2	3	1	1	1	1	1	1	1	1	0	0	0	1	1	0	0	0	0	0	0	1	1	1	1	1	1	1	0	7	1
579	7	324	1	22	2	1	1	2	2	1	1	1	1	2	1	2	2	0	1	0	0	0	0	0	0	1	0	0	1	1	1	1	0	1	0	1	6	1
580	7	325	1	30	3	1	1	2	3	1	1	1	2	1	1	1	2	0	0	0	0	1	0	0	0	0	0	0	1	1	1	0	1	1	1	1	7	1
581	7	326	1	21	2	2	1	1	2	1	3	1	3	1	1	1	1	1	1	1	1	0	0	0	0	1	0	0	1	0	1	0	1	1	1	0	5	0
582	7	327	1	29	3	1	1	3	3	2	1	3	1	1	1	1	2	1	0	0	0	1	0	0	0	1	0	0	0	1	0	1	1	1	1	1	6	1
583	7	328	1	24	2	1	1	3	3	2	1	3	1	1	1	1	2	1	0	1	0	0	0	1	0	0	0	0	0	1	0	1	1	1	1	1	6	1
584	7	329	1	22	2	2	1	2	3	2	2	3	1	1	1	1	2	0	0	0	1	0	0	0	0	0	0	0	0	0	0	1	1	1	1	1	5	0
585	7	330	1	25	2	1	1	2	2	1	3	1	1	1	1	2	2	1	1	0	0	0	0	0	0	0	0	0	1	0	1	1	1	1	0	1	6	1
586	7	331	1	48	5	2	1	3	1	1	1	1	1	1	1	1	1	1	1	1	1	0	0	0	1	1	0	0	1	1	1	1	1	1	1	0	7	1
587	7	332	1	29	3	2	1	2	3	3	1	1	1	1	1	1	2	0	1	0	0	0	0	0	0	0	0	0	0	1	1	1	1	1	1	1	7	1
588	7	333	1	44	5	1	1	1	2	1	1	1	1	3	1	3	1	1	1	0	0	0	0	0	0	1	0	0	1	1	1	1	0	1	0	0	5	0
589	7	334	1	35	4	1	1	1	3	1	3	3	1	3	1	2	1	1	1	0	0	0	0	0	0	0	0	0	1	0	0	1	0	1	0	0	3	0
590	7	335	1	28	3	1	1	2	1	1	1	3	1	3	1	1	2	0	1	0	0	0	0	0	0	0	0	0	1	1	0	1	0	1	1	1	6	1
591	7	336	1	32	4	1	1	2	3	1	2	2	1	2	1	2	1	1	1	0	0	0	0	0	0	0	0	0	1	0	0	1	0	1	0	0	3	0
592	7	337	1	43	5	2	1	2	2	1	1	3	1	1	1	1	2	1	0	1	1	0	0	0	1	0	0	0	1	1	0	1	1	1	1	1	7	1
593	7	338	1	28	3	2	1	3	3	2	1	3	1	1	1	1	2	1	0	0	0	1	0	0	0	1	0	0	0	1	0	1	1	1	1	1	6	1
594	7	339	1	22	2	1	1	2	3	1	1	1	1	1	1	1	2	0	0	0	0	0	0	0	1	0	0	0	1	1	1	1	1	1	1	1	8	1
595	7	340	1	22	2	2	1	2	2	1	1	3	1	3	1	1	2	1	0	0	1	0	0	0	1	0	0	0	1	1	0	1	0	1	1	1	6	1
596	7	341	1	42	5	1	1	1	3	1	3	2	1	2	1	1	2	1	1	0	0	0	0	0	1	1	0	0	1	0	0	1	0	1	1	1	5	0
597	7	342	1	33	4	1	1	3	2	2	1	2	1	3	2	3	2	0	1	0	0	0	1	0	0	0	1	0	0	1	0	1	0	0	0	1	3	0
598	7	343	1	23	2	2	1	3	3	1	1	3	1	1	1	3	2	0	1	0	1	1	0	0	0	0	0	0	1	1	0	1	1	1	0	1	6	1
599	7	344	1	41	5	1	1	2	3	3	3	3	1	3	3	3	3	0	1	0	0	0	0	0	0	0	0	0	0	0	0	1	0	0	0	0	1	0
600	7	345	1	40	5	1	1	3	2	1	1	1	1	3	1	3	2	1	1	1	1	0	0	0	0	1	0	0	1	1	1	1	0	1	0	1	6	1
601	7	346	1	25	2	2	1	2	3	1	1	3	1	3	1	1	2	1	1	0	1	1	0	1	0	0	0	0	1	1	0	1	0	1	1	1	6	1
602	7	347	1	29	3	2	1	2	3	1	1	1	1	2	1	2	2	1	1	0	0	0	0	0	0	1	0	0	1	1	1	1	0	1	0	1	6	1
603	7	348	1	43	5	2	1	2	2	1	1	3	1	3	1	1	2	0	1	0	0	0	0	0	0	0	0	0	1	1	0	1	0	1	1	1	6	1
604	7	349	1	20	1	2	1	2	3	1	1	1	1	1	1	1	2	0	0	0	1	1	0	0	1	1	0	0	1	1	1	1	1	1	1	1	8	1
605	7	350	1	30	3	2	1	2	2	1	3	2	1	1	1	3	2	1	1	0	1	0	0	0	0	1	0	0	1	0	0	1	1	1	0	1	5	0
606	7	351	1	26	3	1	1	2	3	1	2	3	1	3	2	1	2	1	1	0	0	0	0	0	0	1	0	0	1	0	0	1	0	0	1	1	4	0
607	7	352	1	32	4	2	1	2	3	1	2	1	1	1	1	1	3	0	1	0	1	0	1	1	0	0	0	0	1	0	1	1	1	1	1	0	6	1
608	7	353	1	29	3	2	1	3	3	1	1	1	1	1	1	1	2	1	1	1	1	0	0	0	1	1	0	0	1	1	1	1	1	1	1	1	8	1
609	7	354	1	22	2	2	1	3	2	1	1	2	1	1	1	1	2	0	1	0	0	0	0	0	0	1	0	0	1	1	0	1	1	1	1	1	7	1
610	7	355	1	24	2	2	1	2	2	1	1	1	1	3	1	3	3	1	1	1	0	0	0	0	0	0	0	0	1	1	1	1	0	1	0	0	5	0
611	7	401	1	44	5	1	1	3	2	1	1	3	1	3	1	1	2	1	0	0	1	1	0	1	1	1	0	0	1	1	0	1	0	1	1	1	6	1
612	7	402	1	33	4	2	1	2	3	1	1	1	1	2	1	1	2	0	0	0	0	1	0	0	0	0	0	0	1	1	1	1	0	1	1	1	7	1
613	7	403	1	37	5	1	1	3	2	1	1	1	1	2	1	1	2	0	0	0	0	1	0	0	0	0	0	0	1	1	1	1	0	1	1	1	7	1
614	7	404	1	26	3	2	1	3	2	1	1	1	1	1	2	2	2	0	1	1	0	0	0	0	0	0	0	0	1	1	1	1	1	0	0	1	6	1
615	7	405	1	25	2	1	1	2	3	1	1	3	1	3	1	1	1	1	1	0	0	0	0	0	1	0	0	0	1	1	0	1	0	1	1	0	5	0
616	7	406	1	21	2	2	1	3	3	1	1	1	3	3	1	1	3	1	0	0	1	1	0	0	1	0	1	0	1	1	1	0	0	1	1	0	5	0
617	7	407	1	30	3	1	1	3	3	1	1	1	2	2	1	1	1	1	0	0	0	1	0	0	1	0	0	0	1	1	1	0	0	1	1	0	5	0
618	7	408	1	25	2	1	1	3	2	1	1	1	1	3	1	1	2	1	1	0	1	0	0	0	1	1	0	0	1	1	1	1	0	1	1	1	7	1
619	7	409	1	38	5	2	1	3	1	1	1	1	1	1	1	1	2	1	1	1	1	0	0	0	1	1	0	0	1	1	1	1	1	1	1	1	8	1
620	7	410	1	39	5	1	1	2	3	1	1	1	1	3	1	3	2	1	1	1	0	0	0	0	0	1	0	0	1	1	1	1	0	1	0	1	6	1
621	7	411	1	19	1	2	1	3	1	1	1	1	3	3	1	1	3	1	0	0	1	1	0	0	1	0	1	0	1	1	1	0	0	1	1	0	5	0
622	7	412	1	24	2	2	1	3	3	2	3	3	1	1	1	1	2	0	0	0	0	0	0	1	0	1	0	0	0	0	0	1	1	1	1	1	5	0
623	7	413	1	37	5	1	1	1	3	1	1	1	1	3	3	3	1	1	1	1	0	0	0	0	0	0	0	0	1	1	1	1	0	0	0	0	4	0
624	7	414	1	36	5	2	1	1	2	1	2	3	1	3	1	3	3	1	0	0	0	0	0	0	0	0	0	0	1	0	0	1	0	1	0	0	3	0
625	7	415	1	30	3	2	1	3	3	2	3	3	1	1	1	1	2	1	0	0	0	0	0	0	0	0	0	0	0	0	0	1	1	1	1	1	5	0
626	7	416	1	22	2	2	1	2	3	1	1	1	1	2	1	1	2	1	0	0	0	1	0	1	0	1	0	0	1	1	1	1	0	1	1	1	7	1
627	7	417	1	35	4	1	1	3	3	1	1	1	1	1	1	1	2	1	1	1	0	0	0	0	1	0	0	0	1	1	1	1	1	1	1	1	8	1
628	7	418	1	34	4	2	1	3	2	1	1	1	1	2	1	3	3	1	1	1	0	0	0	0	0	0	0	0	1	1	1	1	0	1	0	0	5	0
629	7	419	1	32	4	1	1	2	3	1	1	1	1	3	3	2	2	1	1	0	0	0	0	0	0	0	0	0	1	1	1	1	0	0	0	1	5	0
630	7	420	1	30	3	2	1	1	2	1	1	1	2	2	3	3	2	1	1	0	0	0	0	0	0	0	0	0	1	1	1	0	0	0	0	1	4	0
631	7	421	1	42	5	1	1	3	3	1	1	1	1	1	1	1	2	1	1	0	0	1	0	0	0	0	1	0	1	1	1	1	1	1	1	1	8	1
632	7	422	1	24	2	2	2	2	3	1	1	1	1	3	1	1	2	1	1	1	1	1	1	1	1	1	1	0	1	1	1	1	0	1	1	1	7	1
633	7	423	1	20	1	2	1	2	3	1	1	1	1	3	1	1	2	1	1	0	0	0	0	1	0	1	0	0	1	1	1	1	0	1	1	1	7	1
634	7	424	1	29	3	2	1	1	3	1	1	3	1	3	3	3	2	1	1	1	0	0	0	0	0	0	0	0	1	1	0	1	0	0	0	1	4	0
635	7	425	1	25	2	2	1	2	3	1	1	2	1	3	1	3	1	1	1	0	0	0	0	0	0	0	0	0	1	1	0	1	0	1	0	0	4	0
636	7	426	1	26	3	1	1	3	2	1	1	1	1	2	1	2	2	1	1	1	1	0	0	0	0	0	0	0	1	1	1	1	0	1	0	1	6	1
637	7	427	1	25	2	2	1	3	3	1	1	1	1	1	1	1	2	1	1	1	1	1	1	1	1	1	0	0	1	1	1	1	1	1	1	1	8	1
638	7	428	1	20	1	2	1	2	2	1	1	1	1	1	1	1	1	1	1	1	1	1	0	0	0	0	0	0	1	1	1	1	1	1	1	0	7	1
639	7	429	1	23	2	1	1	3	1	1	1	1	1	1	1	1	2	1	1	1	1	0	0	0	1	1	0	0	1	1	1	1	1	1	1	1	8	1
640	7	430	1	38	5	1	1	2	3	1	1	1	1	1	1	1	2	1	1	1	1	1	0	0	1	1	0	0	1	1	1	1	1	1	1	1	8	1
641	7	431	1	20	1	2	1	2	3	1	1	3	1	3	1	1	2	1	1	0	1	0	0	0	0	1	0	0	1	1	0	1	0	1	1	1	6	1
642	7	432	1	27	3	2	1	3	3	1	1	1	1	1	1	1	1	1	1	1	1	1	0	1	1	0	0	0	1	1	1	1	1	1	1	0	7	1
643	7	433	1	26	3	2	1	3	3	1	1	1	1	1	1	1	1	1	1	1	1	1	1	1	0	1	0	0	1	1	1	1	1	1	1	0	7	1
644	7	434	1	46	5	1	1	1	2	1	1	3	1	3	1	3	2	1	1	0	0	0	0	0	0	0	0	0	1	1	0	1	0	1	0	1	5	0
645	7	435	1	45	5	2	1	1	1	1	1	1	1	2	1	2	2	1	1	0	0	0	0	0	0	0	0	0	1	1	1	1	0	1	0	1	6	1
646	7	436	1	49	5	2	1	2	3	1	1	2	2	1	1	1	2	0	0	0	0	0	0	0	1	0	0	0	1	1	0	0	1	1	1	1	6	1
647	7	437	1	49	5	1	1	1	3	3	3	3	2	2	2	3	3	0	1	0	0	0	0	0	0	0	0	0	0	0	0	0	0	0	0	0	0	0
648	7	438	1	24	2	2	1	2	1	1	1	1	2	1	2	1	1	0	0	1	0	0	0	0	0	0	0	0	1	1	1	0	1	0	1	0	5	0
649	7	439	1	44	5	1	1	1	1	1	1	1	1	3	1	3	1	1	1	1	0	0	0	0	1	0	0	0	1	1	1	1	0	1	0	0	5	0
650	7	440	1	43	5	2	1	1	2	1	1	2	1	2	1	2	1	0	1	0	0	0	0	0	0	0	0	0	1	1	0	1	0	1	0	0	4	0
651	7	441	1	23	2	1	1	1	3	1	1	2	1	1	1	3	3	0	0	0	0	0	0	0	1	0	0	0	1	1	0	1	1	1	0	0	5	0
652	7	442	1	42	5	1	1	3	3	1	1	1	1	1	1	1	2	1	1	0	0	0	0	0	0	1	0	0	1	1	1	1	1	1	1	1	8	1
653	7	443	1	26	3	2	1	3	3	1	1	2	2	1	2	1	1	1	0	0	0	0	0	1	0	0	0	0	1	1	0	0	1	0	1	0	4	0
654	7	444	1	41	5	2	1	2	3	1	1	1	1	2	2	1	1	0	1	1	0	0	0	0	0	1	0	0	1	1	1	1	0	0	1	0	5	0
655	7	445	1	40	5	1	1	1	3	1	1	3	1	2	1	2	2	1	1	0	0	0	0	0	0	0	0	0	1	1	0	1	0	1	0	1	5	0
656	7	446	1	30	3	2	1	3	3	1	1	1	1	1	1	1	2	0	0	0	0	1	0	0	0	0	0	0	1	1	1	1	1	1	1	1	8	1
657	7	447	1	30	3	2	1	2	3	1	1	1	1	1	1	1	1	0	0	0	0	1	0	0	0	0	0	0	1	1	1	1	1	1	1	0	7	1
658	7	448	1	30	3	2	1	3	3	1	1	1	1	1	1	1	2	1	1	1	1	1	0	1	0	1	1	0	1	1	1	1	1	1	1	1	8	1
659	7	449	1	39	5	2	1	1	3	1	1	3	1	3	1	2	2	1	1	0	0	0	0	0	0	0	0	0	1	1	0	1	0	1	0	1	5	0
660	7	450	1	38	5	1	1	3	2	1	1	1	1	1	1	1	1	1	1	0	0	0	0	0	1	1	0	0	1	1	1	1	1	1	1	0	7	1
661	7	451	1	33	4	1	1	3	3	1	2	3	1	3	3	3	2	1	0	0	0	1	1	0	0	0	1	0	1	0	0	1	0	0	0	1	3	0
662	7	452	1	29	3	1	1	2	1	1	1	1	1	1	1	1	1	0	0	0	0	1	0	0	0	0	0	0	1	1	1	1	1	1	1	0	7	1
663	7	453	1	37	5	2	1	2	1	1	1	2	1	3	1	1	1	1	1	1	0	0	0	0	0	0	0	0	1	1	0	1	0	1	1	0	5	0
664	7	454	1	45	5	1	1	2	3	1	1	1	1	1	1	1	2	1	1	0	1	1	0	1	0	0	1	0	1	1	1	1	1	1	1	1	8	1
665	7	455	1	48	5	2	1	2	3	1	3	3	1	3	1	1	3	0	0	0	0	1	0	0	0	0	0	0	1	0	0	1	0	1	1	0	4	0
666	5	1	2	36	5	2	1	1	2	1	1	1	1	1	1	1	1	1	1	0	1	1	0	0	1	1	0	0	1	1	1	1	1	1	1	0	7	1
667	5	2	2	30	3	2	1	2	3	1	1	1	2	1	1	1	2	1	0	0	0	1	0	1	0	0	0	0	1	1	1	0	1	1	1	1	7	1
668	5	3	2	29	3	2	1	1	2	1	1	1	1	1	1	1	2	1	1	1	1	0	0	1	1	1	1	0	1	1	1	1	1	1	1	1	8	1
669	5	4	2	30	3	2	1	1	3	1	1	1	1	2	1	3	2	0	1	0	0	1	0	1	1	1	0	0	1	1	1	1	0	1	0	1	6	1
670	5	5	2	21	2	2	1	1	3	1	1	1	3	3	1	1	3	0	1	0	0	1	0	0	0	1	0	0	1	1	1	0	0	1	1	0	5	0
671	5	6	2	28	3	2	1	2	3	2	2	1	1	1	1	1	2	1	1	1	1	1	0	0	1	1	1	0	0	0	1	1	1	1	1	1	6	1
672	5	7	2	29	3	1	1	2	3	1	1	1	1	1	1	3	2	1	1	0	0	0	0	0	0	0	0	0	1	1	1	1	1	1	0	1	7	1
673	5	8	2	29	3	2	1	1	2	1	2	1	1	1	1	1	1	0	1	1	1	1	1	0	1	0	1	0	1	0	1	1	1	1	1	0	6	1
674	5	9	2	29	3	2	2	2	3	1	1	1	1	1	1	1	2	1	1	0	0	0	0	0	1	0	0	1	1	1	1	1	1	1	1	1	8	1
675	5	10	2	22	2	2	1	1	3	1	3	2	1	3	1	1	2	1	1	0	0	1	0	1	1	0	1	0	1	0	0	1	0	1	1	1	5	0
676	5	11	2	18	1	2	2	1	3	2	3	1	1	1	1	1	2	0	1	0	0	1	0	0	0	1	0	0	0	0	1	1	1	1	1	1	6	1
677	5	12	2	34	4	2	1	1	2	1	2	1	1	1	1	1	1	1	1	1	1	0	1	0	1	0	1	0	1	0	1	1	1	1	1	0	6	1
678	5	13	2	26	3	2	1	1	3	1	1	1	1	3	1	3	2	0	1	0	0	1	0	1	0	1	0	0	1	1	1	1	0	1	0	1	6	1
679	5	14	2	26	3	2	1	1	3	3	3	3	3	3	3	3	3	0	0	0	0	0	0	0	0	0	0	1	0	0	0	0	0	0	0	0	0	0
680	5	15	2	24	2	2	1	1	3	1	3	1	3	1	1	1	1	1	1	0	0	0	1	1	0	1	0	0	1	0	1	0	1	1	1	0	5	0
681	5	16	2	27	3	2	1	1	3	1	1	3	1	2	1	3	2	1	1	0	0	0	0	1	0	0	1	0	1	1	0	1	0	1	0	1	5	0
682	5	17	2	29	3	1	1	2	3	1	1	1	1	1	1	1	1	1	1	0	1	1	0	0	0	1	0	0	1	1	1	1	1	1	1	0	7	1
683	5	18	2	20	1	2	1	1	2	1	2	1	1	1	1	1	2	0	0	0	0	1	0	1	0	0	1	0	1	0	1	1	1	1	1	1	7	1
684	5	19	2	22	2	2	1	2	2	1	2	3	3	1	1	1	2	1	1	0	0	1	0	0	0	1	1	0	1	0	0	0	1	1	1	1	5	0
685	5	20	2	34	4	2	1	1	3	1	1	1	1	3	1	1	2	1	0	0	0	0	0	1	1	0	0	0	1	1	1	1	0	1	1	1	7	1
686	5	21	2	18	1	2	1	2	3	1	2	1	2	1	1	1	2	1	1	0	1	1	0	0	1	0	0	0	1	0	1	0	1	1	1	1	6	1
687	5	22	2	29	3	2	1	1	2	2	3	1	1	1	1	1	3	1	1	0	0	0	0	1	1	1	0	0	0	0	1	1	1	1	1	0	5	0
688	5	23	2	23	2	1	1	1	2	1	3	3	3	1	1	1	1	1	1	0	1	1	1	0	0	0	1	0	1	0	0	0	1	1	1	0	4	0
689	5	24	2	22	2	2	1	1	3	1	1	1	1	1	1	1	1	0	0	0	0	0	1	0	0	0	0	0	1	1	1	1	1	1	1	0	7	1
690	5	25	2	24	2	2	1	1	2	1	2	1	3	1	1	1	2	1	1	0	1	1	1	0	0	0	0	0	1	0	1	0	1	1	1	1	6	1
691	5	26	2	34	4	2	1	1	2	1	1	1	1	1	1	1	1	0	0	0	0	0	0	1	0	0	0	0	1	1	1	1	1	1	1	0	7	1
692	5	27	2	31	4	2	1	1	2	1	1	1	2	1	1	1	2	0	1	0	1	1	1	1	1	1	1	0	1	1	1	0	1	1	1	1	7	1
693	5	28	2	26	3	2	1	2	3	1	1	1	1	1	1	1	3	0	0	0	0	0	0	1	0	1	0	0	1	1	1	1	1	1	1	0	7	1
694	5	29	2	26	3	2	1	1	2	1	1	1	1	1	1	1	1	0	0	0	0	0	0	1	0	0	0	0	1	1	1	1	1	1	1	0	7	1
695	5	30	2	30	3	2	1	1	2	1	1	1	1	1	1	1	1	0	0	0	0	0	0	1	0	0	0	0	1	1	1	1	1	1	1	0	7	1
696	5	31	2	18	1	1	1	1	3	1	2	1	1	1	1	3	1	1	1	1	1	1	1	1	1	1	0	1	1	0	1	1	1	1	0	0	5	0
697	5	32	2	26	3	2	1	2	3	1	3	1	1	1	1	1	1	1	1	0	0	0	0	1	1	0	0	0	1	0	1	1	1	1	1	0	6	1
698	5	33	2	29	3	2	1	1	2	1	1	1	1	1	1	1	1	1	1	0	0	0	0	1	0	0	0	0	1	1	1	1	1	1	1	0	7	1
699	5	34	2	34	4	2	1	1	1	1	1	1	3	1	1	3	3	1	0	0	1	0	0	1	1	0	0	0	1	1	1	0	1	1	0	0	5	0
700	5	35	2	24	2	2	1	1	1	1	1	1	3	2	1	1	2	1	1	0	0	0	0	0	0	1	0	0	1	1	1	0	0	1	1	1	6	1
701	5	36	2	21	2	2	1	2	3	1	1	2	2	1	1	1	1	1	1	1	0	0	0	1	1	0	1	0	1	1	0	0	1	1	1	0	5	0
702	5	37	2	26	3	2	1	1	3	3	3	3	1	3	1	3	2	0	1	0	0	0	0	0	1	0	0	0	0	0	0	1	0	1	0	1	3	0
703	5	38	2	20	1	2	1	1	3	1	1	1	1	1	1	1	1	1	1	1	1	1	0	1	1	0	1	0	1	1	1	1	1	1	1	0	7	1
704	5	39	2	22	2	2	2	1	3	1	1	3	3	3	1	3	2	1	1	0	0	1	0	0	1	1	0	0	1	1	0	0	0	1	0	1	4	0
705	5	40	2	26	3	2	1	1	3	1	3	1	3	3	1	1	3	1	1	0	0	0	0	0	0	0	0	0	1	0	1	0	0	1	1	0	4	0
706	5	41	2	25	2	1	1	2	3	1	1	1	1	1	1	2	2	1	0	1	0	0	0	0	1	1	0	0	1	1	1	1	1	1	0	1	7	1
707	5	42	2	27	3	2	1	1	2	1	2	1	3	1	1	1	2	0	1	0	1	1	1	0	1	1	0	0	1	0	1	0	1	1	1	1	6	1
708	5	43	2	20	1	2	1	2	2	1	1	1	1	1	1	2	2	1	0	1	0	1	0	1	0	0	0	0	1	1	1	1	1	1	0	1	7	1
709	5	44	2	25	2	2	2	1	3	1	2	1	1	1	1	1	2	1	1	0	0	1	1	1	1	1	0	0	1	0	1	1	1	1	1	1	7	1
710	5	45	2	21	2	2	1	1	3	3	3	1	3	1	1	1	3	0	1	0	1	0	1	0	0	0	0	0	0	0	1	0	1	1	1	0	4	0
711	5	46	2	25	2	2	2	1	3	1	2	1	1	1	1	1	1	1	1	1	1	1	1	0	0	0	0	0	1	0	1	1	1	1	1	0	6	1
712	5	47	2	32	4	1	1	3	1	1	1	1	1	1	1	1	1	1	1	0	0	1	0	1	1	1	0	0	1	1	1	1	1	1	1	0	7	1
713	5	48	2	33	4	2	1	3	1	1	1	1	1	1	1	1	2	1	1	0	0	0	0	0	0	0	0	0	1	1	1	1	1	1	1	1	8	1
714	5	49	2	20	1	1	1	1	2	1	1	3	1	1	1	1	1	0	1	0	0	0	0	0	0	0	0	0	1	1	0	1	1	1	1	0	6	1
715	5	50	2	35	4	1	1	2	3	1	1	2	1	1	1	2	2	1	1	1	1	1	1	1	1	1	0	0	1	1	0	1	1	1	0	1	6	1
716	5	51	2	35	4	2	2	3	1	1	1	1	1	1	1	1	1	0	1	0	0	0	0	0	0	0	0	1	1	1	1	1	1	1	1	0	7	1
717	5	52	2	21	2	2	1	2	3	2	1	1	1	1	1	1	2	1	1	1	1	1	1	1	1	1	1	0	0	1	1	1	1	1	1	1	7	1
718	5	53	2	25	2	2	1	1	3	1	1	3	1	1	1	2	2	0	1	1	1	1	0	0	1	1	0	0	1	1	0	1	1	1	0	1	6	1
719	5	54	2	34	4	2	1	2	2	1	1	1	1	1	1	1	2	1	0	0	0	0	0	0	1	0	1	0	1	1	1	1	1	1	1	1	8	1
720	5	55	2	33	4	2	1	3	1	1	1	1	1	1	1	1	1	1	1	0	1	1	0	0	1	0	0	0	1	1	1	1	1	1	1	0	7	1
721	5	56	2	27	3	2	1	1	3	1	1	2	1	1	1	1	2	1	1	1	1	1	1	1	1	1	1	0	1	1	0	1	1	1	1	1	7	1
722	5	57	2	21	2	1	1	2	2	1	1	1	1	1	1	2	2	1	1	1	1	1	1	1	1	1	1	0	1	1	1	1	1	1	0	1	7	1
723	5	58	2	25	2	2	1	1	2	1	3	1	3	3	1	1	1	1	1	1	1	1	1	1	1	1	1	0	1	0	1	0	0	1	1	0	4	0
724	5	59	2	30	3	2	1	1	3	1	1	1	1	1	1	1	2	1	1	1	1	1	1	1	1	1	1	0	1	1	1	1	1	1	1	1	8	1
725	5	60	2	31	4	2	1	1	2	1	3	3	1	1	1	3	2	1	0	0	1	0	0	0	1	0	0	0	1	0	0	1	1	1	0	1	5	0
726	5	61	2	22	2	2	1	1	2	1	1	1	1	1	1	1	2	1	1	1	1	1	0	1	1	1	1	0	1	1	1	1	1	1	1	1	8	1
727	5	62	2	28	3	2	1	1	3	1	1	1	1	1	1	1	2	0	1	0	1	0	0	0	1	1	0	0	1	1	1	1	1	1	1	1	8	1
728	5	63	2	32	4	2	1	1	3	1	1	1	1	1	1	1	2	1	1	0	1	0	0	0	1	0	0	0	1	1	1	1	1	1	1	1	8	1
729	5	64	2	19	1	1	2	2	3	2	1	1	1	1	1	1	2	1	1	0	1	1	1	0	0	0	1	0	0	1	1	1	1	1	1	1	7	1
730	5	65	2	25	2	1	1	1	2	2	1	1	1	1	1	2	2	1	0	0	0	0	0	0	0	0	0	0	0	1	1	1	1	1	0	1	6	1
731	5	66	2	24	2	2	1	1	2	2	1	1	1	1	1	3	2	1	1	0	0	0	0	0	0	0	0	0	0	1	1	1	1	1	0	1	6	1
732	5	67	2	23	2	2	1	1	3	1	1	1	1	1	1	1	1	0	1	1	1	0	0	0	0	0	0	1	1	1	1	1	1	1	1	0	7	1
733	5	68	2	31	4	2	1	1	3	2	1	1	1	1	1	1	2	1	1	0	1	1	1	1	1	1	1	0	0	1	1	1	1	1	1	1	7	1
734	5	69	2	25	2	2	1	1	3	1	1	3	1	1	1	1	2	1	1	0	0	1	0	0	1	0	0	0	1	1	0	1	1	1	1	1	7	1
735	5	70	2	32	4	2	1	1	2	2	2	2	1	1	1	1	2	1	1	1	1	1	0	1	1	1	0	0	0	0	0	1	1	1	1	1	5	0
736	5	71	2	29	3	2	1	1	3	1	1	3	1	1	1	3	2	1	0	0	1	1	0	0	1	0	0	0	1	1	0	1	1	1	0	1	6	1
737	5	72	2	32	4	2	1	1	3	1	1	3	1	1	1	1	2	1	0	0	0	0	0	1	1	1	0	0	1	1	0	1	1	1	1	1	7	1
738	5	73	2	19	1	2	1	1	3	2	1	1	1	1	1	1	2	1	0	0	0	0	0	0	0	0	0	0	0	1	1	1	1	1	1	1	7	1
739	5	74	2	25	2	2	1	2	2	1	2	3	1	2	1	1	2	1	1	1	1	0	0	0	1	0	0	0	1	0	0	1	0	1	1	1	5	0
740	5	75	2	25	2	1	1	3	3	1	1	1	1	1	1	2	2	1	0	0	0	0	0	0	1	1	0	0	1	1	1	1	1	1	0	1	7	1
741	5	76	2	30	3	2	1	1	2	1	3	1	1	1	1	1	2	1	1	1	0	0	0	0	0	0	0	0	1	0	1	1	1	1	1	1	7	1
742	5	77	2	30	3	1	1	2	2	1	1	3	1	1	1	3	1	1	1	1	1	1	0	0	1	1	1	0	1	1	0	1	1	1	0	0	5	0
743	5	78	2	35	4	1	1	2	2	1	1	1	1	1	1	1	1	1	1	1	1	1	1	0	1	1	0	0	1	1	1	1	1	1	1	0	7	1
744	5	79	2	27	3	2	1	1	2	1	1	3	1	1	1	3	2	1	1	0	1	0	0	0	1	1	0	0	1	1	0	1	1	1	0	1	6	1
745	5	80	2	26	3	2	1	1	3	2	1	1	1	1	1	2	2	1	1	1	1	0	1	1	1	0	0	0	0	1	1	1	1	1	0	1	6	1
746	5	81	2	26	3	2	1	1	3	1	1	1	1	1	1	1	2	1	1	1	0	0	0	1	1	0	0	0	1	1	1	1	1	1	1	1	8	1
747	5	82	2	21	2	2	1	2	1	1	1	1	1	1	1	1	2	1	1	1	1	1	1	1	1	1	1	0	1	1	1	1	1	1	1	1	8	1
748	5	83	2	22	2	2	1	1	2	2	3	3	1	1	1	1	2	1	1	1	1	1	1	1	1	1	1	0	0	0	0	1	1	1	1	1	5	0
749	5	84	2	20	1	2	2	1	3	2	2	1	1	1	1	1	2	1	1	0	0	0	0	0	0	0	1	0	0	0	1	1	1	1	1	1	6	1
750	5	85	2	30	3	2	1	1	2	2	1	1	1	1	1	1	2	1	1	1	1	1	0	1	1	0	0	0	0	1	1	1	1	1	1	1	7	1
751	5	86	2	21	2	2	1	1	3	1	1	1	1	1	1	1	1	0	1	1	1	1	0	1	1	0	0	0	1	1	1	1	1	1	1	0	7	1
752	5	87	2	32	4	2	1	3	3	1	1	1	1	1	1	1	2	0	1	1	0	0	0	0	1	0	0	0	1	1	1	1	1	1	1	1	8	1
753	5	88	2	22	2	2	2	1	3	1	1	1	2	1	1	3	2	1	0	0	0	1	0	0	1	0	0	0	1	1	1	0	1	1	0	1	6	1
754	5	89	2	26	3	2	1	1	2	2	1	1	1	1	1	1	1	0	0	1	0	0	0	1	0	1	1	0	0	1	1	1	1	1	1	0	6	1
755	5	90	2	23	2	2	1	1	2	2	3	3	2	3	1	3	3	0	1	1	0	0	0	1	0	1	0	0	0	0	0	0	0	1	0	0	1	0
756	5	91	2	29	3	2	1	2	3	1	1	1	1	1	1	1	2	0	1	0	0	1	0	1	0	0	1	0	1	1	1	1	1	1	1	1	8	1
757	5	92	2	19	1	2	1	1	2	2	3	1	1	1	1	1	2	1	1	1	1	1	1	1	0	1	0	0	0	0	1	1	1	1	1	1	6	1
758	5	93	2	32	4	2	1	1	2	1	2	1	1	1	1	1	2	1	1	0	1	0	1	0	1	0	0	0	1	0	1	1	1	1	1	1	7	1
759	5	94	2	27	3	2	1	2	3	1	3	1	1	1	1	1	2	1	0	1	1	0	0	1	0	0	0	0	1	0	1	1	1	1	1	1	7	1
760	5	95	2	37	5	2	1	1	3	1	1	1	1	1	1	1	2	1	0	0	0	1	0	0	1	1	0	0	1	1	1	1	1	1	1	1	8	1
761	5	96	2	27	3	2	1	1	3	1	1	2	2	1	1	1	1	0	0	0	0	0	1	0	0	0	0	0	1	1	0	0	1	1	1	0	5	0
762	5	97	2	30	3	2	1	1	2	2	3	1	1	1	1	1	2	1	1	0	1	1	0	1	1	1	0	0	0	0	1	1	1	1	1	1	6	1
763	5	98	2	23	2	2	1	2	2	2	1	1	1	1	1	2	2	1	1	0	0	0	1	1	0	0	1	0	0	1	1	1	1	1	0	1	6	1
764	5	99	2	28	3	2	1	1	2	2	1	2	2	2	1	1	2	1	1	0	0	1	0	1	0	0	1	0	0	1	0	0	0	1	1	1	4	0
765	5	100	2	29	3	2	1	1	2	1	1	1	1	1	1	3	2	1	0	1	0	1	0	1	0	1	0	0	1	1	1	1	1	1	0	1	7	1
766	5	101	2	31	4	2	1	1	3	1	1	1	1	1	1	1	1	1	1	1	0	1	0	1	1	0	0	0	1	1	1	1	1	1	1	0	7	1
767	5	102	2	24	2	2	1	1	2	2	1	1	1	1	1	1	2	1	1	0	1	0	0	0	0	0	0	0	0	1	1	1	1	1	1	1	7	1
768	5	103	2	30	3	2	1	1	2	2	1	1	1	1	1	1	2	0	1	0	0	0	0	1	0	0	0	0	0	1	1	1	1	1	1	1	7	1
769	5	104	2	40	5	2	1	1	3	1	1	1	1	1	1	1	1	1	1	0	1	0	0	0	1	1	0	0	1	1	1	1	1	1	1	0	7	1
770	5	105	2	19	1	1	1	1	2	2	1	1	1	1	1	1	2	0	1	0	0	1	0	0	0	0	1	0	0	1	1	1	1	1	1	1	7	1
771	5	106	2	22	2	1	1	2	3	1	2	1	1	1	1	1	2	1	1	0	0	0	1	1	0	0	1	0	1	0	1	1	1	1	1	1	7	1
772	5	107	2	30	3	2	1	2	2	1	1	3	1	1	1	1	2	0	0	0	0	0	0	1	1	0	1	0	1	1	0	1	1	1	1	1	7	1
773	5	108	2	23	2	2	1	1	2	3	3	1	3	3	1	3	3	1	1	1	1	0	1	1	0	1	0	0	0	0	1	0	0	1	0	0	2	0
774	5	109	2	26	3	2	1	1	2	1	2	1	1	1	1	2	2	1	0	0	0	0	0	0	0	0	0	0	1	0	1	1	1	1	0	1	6	1
775	5	110	2	23	2	2	2	1	2	1	2	1	1	1	1	1	2	0	1	0	0	1	1	0	0	0	1	0	1	0	1	1	1	1	1	1	7	1
776	5	111	2	20	1	1	1	1	2	1	1	1	1	1	1	1	2	1	1	1	0	0	0	1	0	0	1	0	1	1	1	1	1	1	1	1	8	1
777	5	112	2	32	4	2	1	1	2	1	3	3	1	1	1	3	2	0	1	0	0	0	0	0	0	0	0	0	1	0	0	1	1	1	0	1	5	0
778	5	113	2	23	2	1	1	1	2	2	1	1	1	1	1	3	2	1	0	0	0	0	1	0	0	0	0	0	0	1	1	1	1	1	0	1	6	1
779	5	114	2	25	2	2	2	2	3	2	1	3	1	3	1	2	2	1	1	1	1	1	1	1	1	1	0	0	0	1	0	1	0	1	0	1	4	0
780	5	115	2	31	4	1	1	2	3	2	1	1	3	1	1	1	3	0	1	1	0	1	0	0	0	0	0	0	0	1	1	0	1	1	1	0	5	0
781	5	116	2	22	2	2	1	1	3	1	3	2	3	2	1	1	2	0	0	0	0	0	0	1	0	0	0	0	1	0	0	0	0	1	1	1	4	0
782	5	117	2	30	3	1	1	1	1	2	1	1	2	3	1	1	1	0	0	0	1	0	0	0	0	0	0	0	0	1	1	0	0	1	1	0	4	0
783	5	118	2	36	5	2	1	1	3	1	3	3	1	1	1	3	3	0	0	0	0	0	0	0	1	0	0	0	1	0	0	1	1	1	0	0	4	0
784	5	119	2	23	2	1	1	1	2	1	2	2	1	2	1	1	2	1	1	1	1	1	1	1	1	1	1	0	1	0	0	1	0	1	1	1	5	0
785	5	120	2	22	2	2	1	1	3	1	3	3	3	3	1	1	3	1	0	1	0	0	1	0	1	0	0	0	1	0	0	0	0	1	1	0	3	0
786	5	121	2	25	2	1	1	2	3	1	3	1	1	1	1	3	2	0	0	0	1	0	0	0	1	1	0	0	1	0	1	1	1	1	0	1	6	1
787	5	122	2	25	2	1	1	1	3	1	1	2	1	1	1	1	2	1	0	0	0	1	0	0	1	1	0	0	1	1	0	1	1	1	1	1	7	1
788	5	123	2	25	2	2	1	2	3	2	1	1	3	3	1	2	2	1	1	0	0	0	0	0	1	1	0	0	0	1	1	0	0	1	0	1	4	0
789	5	124	2	23	2	1	1	2	3	3	1	1	3	3	1	3	3	1	1	0	1	0	0	0	0	0	0	0	0	1	1	0	0	1	0	0	3	0
790	5	125	2	24	2	2	1	1	3	3	3	3	3	1	1	1	2	1	0	0	0	0	1	0	0	0	1	0	0	0	0	0	1	1	1	1	4	0
791	5	126	2	23	2	2	1	1	2	1	2	1	1	3	1	1	3	0	1	0	0	1	0	1	0	1	0	0	1	0	1	1	0	1	1	0	5	0
792	5	127	2	40	5	1	1	2	3	1	3	3	3	1	1	1	2	0	0	0	0	1	0	0	0	0	0	0	1	0	0	0	1	1	1	1	5	0
793	5	128	2	25	2	1	1	2	3	1	1	1	1	1	1	1	1	0	0	0	0	0	0	0	1	0	0	0	1	1	1	1	1	1	1	0	7	1
794	5	129	2	29	3	1	1	2	3	1	1	1	1	1	1	3	2	0	0	0	0	0	1	1	1	1	0	0	1	1	1	1	1	1	0	1	7	1
795	5	130	2	32	4	1	1	1	3	3	1	3	1	1	1	1	3	0	0	1	1	1	0	1	0	1	0	0	0	1	0	1	1	1	1	0	5	0
796	5	131	2	30	3	2	1	1	1	1	3	2	3	3	1	1	2	0	0	0	1	0	0	0	0	0	0	0	1	0	0	0	0	1	1	1	4	0
797	5	132	2	27	3	2	2	1	3	1	3	1	1	2	1	3	2	0	0	0	0	1	0	0	0	0	0	0	1	0	1	1	0	1	0	1	5	0
798	5	133	2	32	4	1	1	2	3	1	1	3	1	2	1	1	2	1	0	0	0	0	0	0	0	0	0	0	1	1	0	1	0	1	1	1	6	1
799	5	134	2	34	4	1	1	2	3	1	1	1	1	3	1	1	2	1	1	1	0	0	0	0	1	0	0	0	1	1	1	1	0	1	1	1	7	1
800	5	135	2	36	5	2	1	1	3	3	3	1	1	3	3	3	3	1	0	0	0	0	0	1	0	1	0	0	0	0	1	1	0	0	0	0	2	0
801	5	136	2	21	2	2	1	2	3	3	3	3	3	2	1	2	2	0	1	0	0	0	1	0	0	0	0	0	0	0	0	0	0	1	0	1	2	0
802	5	137	2	29	3	1	1	1	3	1	1	1	1	1	1	1	1	1	1	1	0	1	1	1	1	0	1	0	1	1	1	1	1	1	1	0	7	1
803	5	138	2	39	5	2	2	1	3	3	3	3	1	3	1	1	2	0	0	0	1	0	0	0	0	0	0	0	0	0	0	1	0	1	1	1	4	0
804	5	139	2	34	4	2	1	1	3	1	1	1	1	3	1	1	2	1	0	0	1	0	0	0	1	0	0	0	1	1	1	1	0	1	1	1	7	1
805	5	140	2	37	5	2	1	1	3	3	3	3	3	3	3	3	2	0	0	0	0	0	0	1	0	0	0	0	0	0	0	0	0	0	0	1	1	0
806	5	141	2	39	5	2	2	1	3	3	1	2	1	1	1	1	2	0	0	0	0	1	0	0	0	0	0	0	0	1	0	1	1	1	1	1	6	1
807	5	142	2	28	3	1	1	1	3	1	2	2	1	1	1	1	2	1	0	0	0	0	0	1	1	0	0	0	1	0	0	1	1	1	1	1	6	1
808	5	143	2	22	2	2	1	1	1	2	1	2	1	1	1	1	1	0	1	1	1	1	0	1	1	0	1	0	0	1	0	1	1	1	1	0	5	0
809	5	144	2	44	5	1	1	1	3	1	2	1	1	1	1	1	2	0	1	1	0	0	0	0	1	0	0	0	1	0	1	1	1	1	1	1	7	1
810	5	145	2	34	4	1	1	2	3	1	1	2	1	1	1	1	1	1	1	1	1	1	1	1	1	1	0	0	1	1	0	1	1	1	1	0	6	1
811	5	146	2	36	5	1	1	1	3	3	3	3	3	3	3	3	3	0	1	0	0	0	1	0	0	0	0	0	0	0	0	0	0	0	0	0	0	0
812	5	147	2	47	5	2	1	1	3	2	1	3	2	1	1	1	2	0	0	0	0	0	0	0	0	1	0	0	0	1	0	0	1	1	1	1	5	0
813	5	148	2	21	2	2	1	1	3	1	1	1	1	3	1	1	3	1	1	0	1	1	1	0	1	1	0	0	1	1	1	1	0	1	1	0	6	1
814	5	149	2	30	3	2	1	2	3	1	1	1	1	1	1	1	3	1	1	0	0	1	0	1	0	1	0	0	1	1	1	1	1	1	1	0	7	1
815	5	150	2	48	5	1	1	2	3	1	2	3	1	1	1	1	2	1	1	0	0	0	0	0	0	0	0	0	1	0	0	1	1	1	1	1	6	1
816	5	151	2	19	1	1	1	1	3	1	1	1	1	1	1	1	1	0	0	0	0	1	0	0	0	1	0	0	1	1	1	1	1	1	1	0	7	1
817	5	152	2	38	5	2	1	1	3	2	1	3	2	1	1	1	2	0	0	0	0	0	1	0	0	1	0	0	0	1	0	0	1	1	1	1	5	0
818	5	153	2	27	3	2	1	1	2	3	1	3	3	3	1	3	2	1	0	0	0	1	0	1	1	0	0	0	0	1	0	0	0	1	0	1	3	0
819	5	154	2	26	3	2	1	1	3	1	1	3	3	1	1	3	3	0	1	0	0	1	0	1	0	1	0	0	1	1	0	0	1	1	0	0	4	0
820	5	155	2	22	2	2	2	1	3	1	1	3	1	2	1	2	2	0	1	0	1	0	0	1	0	1	0	0	1	1	0	1	0	1	0	1	5	0
821	5	156	2	22	2	1	1	2	3	1	2	3	1	1	1	3	3	1	1	0	1	0	0	1	0	1	0	0	1	0	0	1	1	1	0	0	4	0
822	5	157	2	31	4	2	2	2	3	1	1	3	1	3	1	3	3	0	1	1	0	1	1	0	1	1	0	0	1	1	0	1	0	1	0	0	4	0
823	5	158	2	34	4	2	2	2	3	1	1	1	1	3	1	1	3	0	1	0	1	1	0	0	1	0	0	0	1	1	1	1	0	1	1	0	6	1
824	5	159	2	26	3	1	2	1	3	1	1	3	3	3	1	3	3	0	0	0	0	0	0	0	0	1	0	0	1	1	0	0	0	1	0	0	3	0
825	5	160	2	22	2	2	1	2	2	1	1	1	1	2	1	1	2	1	1	1	1	1	0	1	0	1	0	0	1	1	1	1	0	1	1	1	7	1
826	5	161	2	30	3	2	2	1	3	3	1	1	3	3	1	1	2	0	0	0	0	0	0	1	0	0	0	0	0	1	1	0	0	1	1	1	5	0
827	5	162	2	40	5	1	1	1	3	3	1	3	1	1	1	1	2	0	0	0	0	0	0	0	0	1	0	0	0	1	0	1	1	1	1	1	6	1
828	5	163	2	32	4	2	1	1	3	3	3	2	3	3	3	1	3	0	1	0	0	0	0	0	0	0	0	0	0	0	0	0	0	0	1	0	1	0
829	5	164	2	43	5	2	1	1	3	3	3	3	3	3	3	3	3	0	1	0	0	0	0	0	0	0	0	0	0	0	0	0	0	0	0	0	0	0
830	5	165	2	24	2	2	1	2	2	3	3	1	1	1	1	1	3	1	1	0	0	0	0	1	0	1	1	0	0	0	1	1	1	1	1	0	5	0
831	5	166	2	30	3	1	1	1	3	1	1	1	3	2	1	3	2	1	0	0	0	0	0	0	0	0	0	0	1	1	1	0	0	1	0	1	5	0
832	5	167	2	47	5	2	1	1	3	3	3	3	3	3	3	3	3	0	1	0	0	0	0	0	0	0	0	0	0	0	0	0	0	0	0	0	0	0
833	5	168	2	20	1	2	2	1	3	1	1	3	3	1	1	1	2	0	1	0	1	1	1	1	0	1	1	0	1	1	0	0	1	1	1	1	6	1
834	5	169	2	19	1	2	1	1	3	3	3	3	3	3	3	3	3	1	0	0	0	0	0	0	1	0	0	0	0	0	0	0	0	0	0	0	0	0
835	5	170	2	27	3	2	1	1	3	3	3	3	3	3	3	1	1	1	1	1	0	0	0	0	0	1	0	0	0	0	0	0	0	0	1	0	1	0
836	5	171	2	30	3	1	2	2	3	3	3	3	3	3	3	3	3	0	1	0	1	1	0	1	0	0	0	0	0	0	0	0	0	0	0	0	0	0
837	5	172	2	25	2	2	1	2	3	1	1	3	1	1	1	1	2	1	1	0	0	1	0	0	0	1	0	0	1	1	0	1	1	1	1	1	7	1
838	5	173	2	20	1	1	1	3	2	1	1	1	1	1	1	3	1	1	0	0	1	0	0	0	0	1	0	0	1	1	1	1	1	1	0	0	6	1
839	5	174	2	25	2	1	1	2	3	1	3	3	1	1	1	3	2	1	0	0	0	0	0	1	0	0	0	0	1	0	0	1	1	1	0	1	5	0
840	5	175	2	19	1	2	1	1	3	3	1	1	3	1	1	3	2	0	0	0	1	0	1	0	0	0	0	0	0	1	1	0	1	1	0	1	5	0
841	5	176	2	37	5	1	1	2	3	1	1	1	1	1	1	1	2	0	0	0	0	1	0	0	0	0	0	0	1	1	1	1	1	1	1	1	8	1
842	5	177	2	24	2	2	1	1	3	1	1	3	1	1	1	1	2	0	0	0	0	0	0	1	0	0	0	0	1	1	0	1	1	1	1	1	7	1
843	5	178	2	23	2	1	1	3	3	3	3	1	3	1	1	1	2	1	0	0	1	0	0	0	1	1	0	0	0	0	1	0	1	1	1	1	5	0
844	5	179	2	23	2	2	1	1	2	1	2	3	1	3	1	1	3	1	1	1	1	0	1	0	0	1	0	0	1	0	0	1	0	1	1	0	4	0
845	5	180	2	44	5	2	1	1	3	1	1	3	3	3	3	3	3	0	1	0	0	0	0	0	0	0	0	0	1	1	0	0	0	0	0	0	2	0
846	5	181	2	30	3	1	1	2	3	3	3	3	1	3	1	3	3	0	1	0	0	0	0	1	0	0	0	0	0	0	0	1	0	1	0	0	2	0
847	5	182	2	21	2	2	1	1	3	1	3	3	3	3	3	3	1	0	0	0	0	0	0	1	0	0	0	0	1	0	0	0	0	0	0	0	1	0
848	5	183	2	27	3	1	1	1	2	1	1	1	1	2	1	1	2	1	0	0	0	0	0	1	1	1	0	0	1	1	1	1	0	1	1	1	7	1
849	5	184	2	42	5	2	1	1	3	1	3	3	3	3	1	1	2	0	0	0	0	0	0	1	0	0	0	0	1	0	0	0	0	1	1	1	4	0
850	5	185	2	32	4	2	1	1	3	2	1	2	2	2	1	3	3	1	1	0	0	0	0	0	0	0	0	0	0	1	0	0	0	1	0	0	2	0
851	5	186	2	27	3	2	1	1	3	3	1	3	1	2	1	3	2	0	0	0	0	0	0	0	0	1	0	0	0	1	0	1	0	1	0	1	4	0
852	5	187	2	35	4	1	1	1	3	1	1	1	3	3	1	3	3	0	0	0	0	0	0	0	0	1	0	0	1	1	1	0	0	1	0	0	4	0
853	5	188	2	38	5	2	1	1	3	3	1	3	1	3	1	3	3	0	0	0	0	1	0	1	1	0	0	0	0	1	0	1	0	1	0	0	3	0
854	5	189	2	19	1	2	1	1	3	1	1	3	1	3	1	1	2	0	0	0	1	0	0	0	0	0	0	0	1	1	0	1	0	1	1	1	6	1
855	5	190	2	31	4	2	1	1	1	1	3	3	1	3	1	3	2	0	0	0	0	0	0	1	0	0	0	0	1	0	0	1	0	1	0	1	4	0
856	5	191	2	33	4	2	1	1	3	1	1	3	3	3	1	1	1	0	1	0	0	0	0	0	0	0	0	0	1	1	0	0	0	1	1	0	4	0
857	5	192	2	23	2	2	2	2	3	1	1	1	1	1	1	2	2	1	1	0	1	0	0	0	0	0	0	0	1	1	1	1	1	1	0	1	7	1
858	5	193	2	29	3	2	1	1	3	1	1	1	1	3	1	1	2	1	1	1	1	1	1	0	0	0	0	0	1	1	1	1	0	1	1	1	7	1
859	5	194	2	23	2	2	1	1	3	2	3	3	1	1	1	1	2	0	1	0	1	1	0	0	1	1	0	0	0	0	0	1	1	1	1	1	5	0
860	5	195	2	23	2	2	1	2	3	3	3	3	3	3	3	3	2	1	1	0	1	1	0	0	1	1	1	0	0	0	0	0	0	0	0	1	1	0
861	5	196	2	43	5	2	1	1	3	1	2	3	1	1	1	1	2	1	1	0	0	0	0	0	0	0	0	0	1	0	0	1	1	1	1	1	6	1
862	5	197	2	22	2	2	1	2	3	3	3	3	3	3	3	1	1	0	1	0	0	0	0	1	0	0	0	0	0	0	0	0	0	0	1	0	1	0
863	5	198	2	39	5	2	1	1	3	1	1	3	2	1	1	3	3	0	0	0	0	0	0	0	1	0	0	0	1	1	0	0	1	1	0	0	4	0
864	5	199	2	21	2	1	1	2	3	1	1	3	1	3	1	1	2	1	1	1	1	1	0	1	1	1	0	0	1	1	0	1	0	1	1	1	6	1
865	5	200	2	35	4	1	1	1	3	1	1	1	2	2	1	1	2	0	1	0	0	0	0	1	0	0	0	0	1	1	1	0	0	1	1	1	6	1
866	5	201	2	32	4	1	1	1	3	1	1	3	1	1	1	1	2	0	1	1	1	1	1	1	1	1	0	0	1	1	0	1	1	1	1	1	7	1
867	5	202	2	38	5	1	2	1	3	3	1	3	1	2	1	2	2	0	1	0	1	0	0	0	1	0	0	0	0	1	0	1	0	1	0	1	4	0
868	5	203	2	21	2	1	1	2	3	1	1	1	1	1	1	3	2	1	1	1	1	1	1	1	1	1	1	0	1	1	1	1	1	1	0	1	7	1
869	5	204	2	40	5	1	1	1	3	1	3	3	1	2	1	1	3	0	1	0	1	0	0	0	0	1	0	0	1	0	0	1	0	1	1	0	4	0
870	5	205	2	19	1	1	1	2	3	1	1	1	2	1	1	2	2	1	1	1	1	1	1	0	1	1	0	0	1	1	1	0	1	1	0	1	6	1
871	5	206	2	28	3	1	1	1	3	1	1	3	1	3	1	3	2	1	1	1	1	1	1	1	1	1	1	0	1	1	0	1	0	1	0	1	5	0
872	5	207	2	29	3	1	1	1	3	1	1	2	1	1	1	1	2	1	1	1	1	1	0	1	0	1	0	0	1	1	0	1	1	1	1	1	7	1
873	5	208	2	28	3	1	1	2	3	1	1	1	1	1	1	1	2	1	1	0	0	1	0	1	1	0	0	0	1	1	1	1	1	1	1	1	8	1
874	5	209	2	26	3	1	1	2	3	1	1	3	3	1	1	1	2	0	1	0	1	0	0	0	0	0	1	0	1	1	0	0	1	1	1	1	6	1
875	5	210	2	36	5	1	1	1	2	1	1	1	3	1	1	1	1	0	0	0	0	0	0	1	0	0	0	0	1	1	1	0	1	1	1	0	6	1
876	5	211	2	26	3	2	1	2	3	1	2	3	3	1	1	1	3	1	1	0	0	1	1	1	1	1	0	0	1	0	0	0	1	1	1	0	4	0
877	5	212	2	26	3	1	1	2	3	1	3	1	1	3	1	3	2	1	1	0	1	1	0	0	1	1	0	0	1	0	1	1	0	1	0	1	5	0
878	5	213	2	25	2	1	1	1	2	1	1	3	3	3	1	1	1	0	1	1	0	0	1	1	0	1	1	0	1	1	0	0	0	1	1	0	4	0
879	5	214	2	24	2	1	1	2	3	1	1	3	1	1	1	1	2	1	1	0	0	0	1	1	0	0	1	0	1	1	0	1	1	1	1	1	7	1
880	5	215	2	29	3	1	1	2	3	2	1	3	3	3	1	3	3	1	1	0	0	1	0	1	1	1	0	0	0	1	0	0	0	1	0	0	2	0
881	5	216	2	22	2	1	1	2	3	3	1	3	1	3	1	3	2	0	0	0	0	0	1	0	0	0	0	0	0	1	0	1	0	1	0	1	4	0
882	5	217	2	28	3	1	1	2	3	1	1	1	1	2	1	1	2	0	1	0	0	1	0	0	0	1	0	0	1	1	1	1	0	1	1	1	7	1
883	5	218	2	31	4	1	1	1	2	1	3	3	1	3	1	3	3	1	1	1	1	0	1	1	1	1	1	0	1	0	0	1	0	1	0	0	3	0
884	5	219	2	19	1	2	1	1	3	1	3	2	3	1	3	1	1	1	1	1	1	0	0	0	0	1	0	0	1	0	0	0	1	0	1	0	3	0
885	5	220	2	24	2	1	1	1	3	1	1	3	3	1	1	1	3	0	0	0	0	0	0	1	0	0	0	0	1	1	0	0	1	1	1	0	5	0
886	5	221	2	24	2	1	1	2	2	1	1	1	1	3	1	3	2	0	1	1	1	1	0	0	1	1	0	0	1	1	1	1	0	1	0	1	6	1
887	5	222	2	38	5	1	1	2	3	1	1	1	1	1	1	1	1	1	1	1	1	0	0	1	0	0	1	0	1	1	1	1	1	1	1	0	7	1
888	5	223	2	31	4	1	1	2	3	1	1	1	1	1	1	1	1	1	1	0	1	1	1	1	1	1	0	0	1	1	1	1	1	1	1	0	7	1
889	5	224	2	22	2	1	1	2	3	1	1	2	1	2	1	1	2	1	1	1	1	1	1	1	1	1	1	0	1	1	0	1	0	1	1	1	6	1
890	5	225	2	30	3	2	2	1	3	1	3	3	3	1	1	1	3	0	1	1	0	1	0	1	1	0	0	0	1	0	0	0	1	1	1	0	4	0
891	6	1	2	23	2	2	1	1	3	3	3	3	3	3	3	3	3	0	1	0	0	1	0	0	0	0	0	0	0	0	0	0	0	0	0	0	0	0
892	6	2	2	23	2	2	1	2	3	2	3	1	3	3	1	1	2	0	1	0	1	1	0	0	0	1	0	0	0	0	1	0	0	1	1	1	4	0
893	6	3	2	24	2	2	1	1	3	1	1	1	1	1	1	1	2	1	1	0	0	0	0	1	1	0	0	0	1	1	1	1	1	1	1	1	8	1
894	6	4	2	22	2	2	1	1	2	1	1	2	1	2	3	1	1	0	0	0	0	0	0	0	1	0	0	0	1	1	0	1	0	0	1	0	4	0
895	6	5	2	19	1	2	1	1	3	1	1	2	1	2	1	1	2	0	0	0	0	0	1	0	0	0	0	0	1	1	0	1	0	1	1	1	6	1
896	6	6	2	24	2	1	1	2	3	1	3	1	1	1	1	3	1	1	1	1	1	1	0	0	1	1	0	0	1	0	1	1	1	1	0	0	5	0
897	6	7	2	29	3	2	2	1	3	2	3	2	2	1	1	3	2	1	1	0	0	0	1	1	0	1	0	0	0	0	0	0	1	1	0	1	3	0
898	6	8	2	22	2	2	1	1	3	1	1	1	1	1	1	1	2	1	0	0	1	1	0	0	0	0	0	0	1	1	1	1	1	1	1	1	8	1
899	6	9	2	19	1	2	2	1	3	2	1	3	3	3	1	2	2	1	1	0	0	0	0	1	0	1	0	0	0	1	0	0	0	1	0	1	3	0
900	6	10	2	27	3	2	2	2	3	1	1	2	2	1	1	1	2	1	1	1	1	1	0	0	1	1	0	0	1	1	0	0	1	1	1	1	6	1
901	6	11	2	23	2	2	1	3	3	1	1	1	1	1	1	2	2	1	1	0	0	0	0	0	1	1	1	0	1	1	1	1	1	1	0	1	7	1
902	6	12	2	21	2	2	1	1	3	3	3	3	3	3	3	3	3	1	0	0	0	1	0	0	0	0	0	0	0	0	0	0	0	0	0	0	0	0
903	6	13	2	27	3	2	2	1	3	1	1	1	1	3	1	3	2	1	1	1	1	0	0	0	0	1	0	0	1	1	1	1	0	1	0	1	6	1
904	6	14	2	20	1	2	1	1	3	3	3	3	3	3	3	3	3	0	1	0	0	1	1	0	0	1	0	0	0	0	0	0	0	0	0	0	0	0
905	6	15	2	21	2	2	1	1	3	1	3	1	1	3	1	3	1	1	1	1	1	1	1	1	1	1	1	0	1	0	1	1	0	1	0	0	4	0
906	6	16	2	20	1	2	1	1	2	1	1	1	3	1	1	1	2	1	1	1	0	0	0	0	1	0	0	0	1	1	1	0	1	1	1	1	7	1
907	6	17	2	26	3	1	1	3	1	1	1	1	1	1	1	1	2	1	0	0	0	0	1	0	1	1	0	0	1	1	1	1	1	1	1	1	8	1
908	6	18	2	20	1	2	1	2	3	1	1	1	3	1	1	1	1	0	1	0	0	0	0	0	0	0	0	0	1	1	1	0	1	1	1	0	6	1
909	6	19	2	24	2	2	1	2	3	3	3	3	3	3	1	3	2	1	0	0	0	0	0	0	1	1	0	0	0	0	0	0	0	1	0	1	2	0
910	6	20	2	23	2	2	1	2	3	1	1	3	3	1	1	1	2	1	1	0	0	1	0	0	1	1	0	0	1	1	0	0	1	1	1	1	6	1
911	6	21	2	21	2	2	1	1	3	3	1	2	3	1	1	3	1	1	0	0	0	0	0	1	0	1	0	0	0	1	0	0	1	1	0	0	3	0
912	6	22	2	21	2	2	1	1	3	1	1	3	1	3	1	3	3	1	1	1	0	0	0	0	0	0	0	0	1	1	0	1	0	1	0	0	4	0
913	6	23	2	21	2	2	1	1	3	2	1	1	3	3	1	1	2	1	1	0	0	0	0	0	1	0	0	0	0	1	1	0	0	1	1	1	5	0
914	6	24	2	25	2	2	1	1	3	2	1	2	1	3	1	1	2	1	0	0	0	0	0	0	0	0	0	0	0	1	0	1	0	1	1	1	5	0
915	6	25	2	26	3	2	1	2	3	2	1	2	1	3	2	1	1	0	0	0	0	0	0	1	0	0	0	0	0	1	0	1	0	0	1	0	3	0
916	6	26	2	19	1	2	1	2	3	1	2	1	1	1	1	1	3	0	0	0	0	0	0	0	0	1	0	0	1	0	1	1	1	1	1	0	6	1
917	6	27	2	23	2	2	1	2	3	1	2	1	1	2	1	1	3	1	1	1	1	0	0	1	1	0	0	0	1	0	1	1	0	1	1	0	5	0
918	6	28	2	31	4	2	2	1	1	3	2	3	2	1	1	1	3	0	0	1	0	0	0	1	0	1	0	0	0	0	0	0	1	1	1	0	3	0
919	6	29	2	25	2	1	2	1	3	1	2	1	1	1	1	3	1	1	1	1	0	1	1	0	1	0	1	0	1	0	1	1	1	1	0	0	5	0
920	6	30	2	21	2	2	1	1	3	1	1	1	2	3	1	1	1	0	1	0	0	1	1	0	0	1	0	0	1	1	1	0	0	1	1	0	5	0
921	6	31	2	20	1	2	2	1	3	3	1	3	3	1	1	3	2	1	1	0	1	0	1	1	0	1	0	0	0	1	0	0	1	1	0	1	4	0
922	6	32	2	28	3	2	1	1	3	1	1	2	3	1	1	1	2	0	1	0	0	0	0	0	0	0	0	0	1	1	0	0	1	1	1	1	6	1
923	6	33	2	24	2	2	1	2	3	3	3	3	3	3	3	3	3	0	1	1	1	0	0	0	0	1	0	0	0	0	0	0	0	0	0	0	0	0
924	6	34	2	18	1	2	1	2	3	3	3	3	3	3	3	3	3	0	1	0	0	0	0	1	0	0	0	0	0	0	0	0	0	0	0	0	0	0
925	6	35	2	20	1	2	1	1	2	3	1	3	3	3	1	1	3	1	1	0	0	1	0	1	0	1	0	0	0	1	0	0	0	1	1	0	3	0
926	6	36	2	18	1	2	1	1	3	3	3	2	2	3	3	1	2	0	1	0	0	0	0	0	0	0	0	0	0	0	0	0	0	0	1	1	2	0
927	6	37	2	31	4	1	1	2	3	1	1	1	1	1	1	1	2	1	1	0	1	1	0	0	0	0	1	0	1	1	1	1	1	1	1	1	8	1
928	6	38	2	19	1	2	1	1	3	3	3	3	3	3	3	1	3	1	0	0	0	0	0	1	1	0	0	0	0	0	0	0	0	0	1	0	1	0
929	6	39	2	22	2	2	1	2	3	3	3	1	1	3	1	3	2	0	0	0	0	1	0	0	0	1	0	0	0	0	1	1	0	1	0	1	4	0
930	6	40	2	22	2	2	1	2	3	1	3	1	3	3	1	3	3	1	1	0	0	0	0	0	0	0	0	0	1	0	1	0	0	1	0	0	3	0
931	6	41	2	33	4	2	1	3	3	1	1	1	1	1	1	1	1	1	0	0	0	0	0	0	0	0	0	0	1	1	1	1	1	1	1	0	7	1
932	6	42	2	19	1	2	1	1	3	1	3	1	3	3	1	1	3	1	0	0	0	0	0	0	0	0	0	0	1	0	1	0	0	1	1	0	4	0
933	6	43	2	20	1	2	1	1	3	1	1	1	1	1	1	1	1	0	1	0	0	0	0	0	1	0	0	0	1	1	1	1	1	1	1	0	7	1
934	6	44	2	24	2	2	1	2	2	1	1	3	3	1	1	1	1	1	1	1	1	0	0	0	0	1	0	0	1	1	0	0	1	1	1	0	5	0
935	6	45	2	18	1	2	1	1	3	3	1	1	3	1	1	3	1	1	1	0	0	1	0	0	0	1	0	0	0	1	1	0	1	1	0	0	4	0
936	6	46	2	23	2	2	1	1	3	2	3	3	1	1	1	1	2	0	1	0	0	0	0	0	0	1	0	0	0	0	0	1	1	1	1	1	5	0
937	6	47	2	20	1	2	1	1	3	3	1	3	3	3	3	3	3	0	1	0	0	1	0	1	0	1	0	0	0	1	0	0	0	0	0	0	1	0
938	6	48	2	26	3	1	1	2	3	1	1	2	1	1	1	1	2	1	1	0	1	1	0	0	0	1	0	0	1	1	0	1	1	1	1	1	7	1
939	6	49	2	28	3	1	1	2	3	1	1	1	2	1	1	1	3	1	1	1	0	0	0	0	0	1	0	0	1	1	1	0	1	1	1	0	6	1
940	6	50	2	18	1	1	1	1	3	1	1	1	1	1	1	2	2	0	1	0	1	0	0	0	1	1	1	0	1	1	1	1	1	1	0	1	7	1
941	6	51	2	26	3	1	1	2	3	1	1	1	1	1	1	1	2	1	1	0	0	0	0	0	1	1	0	0	1	1	1	1	1	1	1	1	8	1
942	6	52	2	19	1	2	1	2	3	3	3	3	3	3	1	3	3	0	1	0	0	0	0	0	0	0	0	0	0	0	0	0	0	1	0	0	1	0
943	6	53	2	23	2	2	1	2	3	3	1	1	1	3	1	1	2	1	1	0	1	1	0	1	0	0	0	0	0	1	1	1	0	1	1	1	6	1
944	6	54	2	19	1	1	2	1	3	1	1	3	1	1	1	1	2	1	0	0	1	1	0	0	0	1	0	0	1	1	0	1	1	1	1	1	7	1
945	6	55	2	29	3	1	1	1	2	1	1	1	1	3	1	1	1	1	0	0	0	0	1	0	0	0	1	0	1	1	1	1	0	1	1	0	6	1
946	6	56	2	22	2	1	1	2	3	1	1	1	1	1	1	1	2	1	1	0	0	0	0	0	1	1	0	0	1	1	1	1	1	1	1	1	8	1
947	6	57	2	19	1	2	2	2	3	1	1	1	1	2	1	1	2	1	1	0	0	1	1	0	0	0	0	0	1	1	1	1	0	1	1	1	7	1
948	6	58	2	29	3	2	1	2	3	1	2	2	1	1	1	1	1	1	1	0	0	1	0	1	0	0	1	0	1	0	0	1	1	1	1	0	5	0
949	6	59	2	23	2	1	1	2	3	1	1	1	1	1	1	1	2	1	1	1	1	1	0	0	1	1	0	0	1	1	1	1	1	1	1	1	8	1
950	6	60	2	21	2	2	1	1	3	1	1	1	1	1	1	1	3	0	1	0	0	1	1	0	1	1	0	0	1	1	1	1	1	1	1	0	7	1
951	6	61	2	26	3	1	1	3	3	1	1	1	1	1	1	1	2	1	1	1	1	1	1	1	1	1	0	0	1	1	1	1	1	1	1	1	8	1
952	6	62	2	31	4	2	1	2	3	1	2	1	1	1	1	1	2	1	1	1	1	0	0	0	1	1	0	0	1	0	1	1	1	1	1	1	7	1
953	6	63	2	21	2	1	1	1	3	3	3	1	1	1	1	1	1	1	0	0	0	0	0	0	0	0	0	0	0	0	1	1	1	1	1	0	5	0
954	6	64	2	18	1	2	2	2	3	2	1	2	2	1	1	1	1	0	1	0	0	1	1	0	0	1	0	0	0	1	0	0	1	1	1	0	4	0
955	6	65	2	25	2	1	1	2	1	1	1	1	1	1	1	1	2	1	1	0	1	0	0	1	1	0	0	0	1	1	1	1	1	1	1	1	8	1
956	6	66	2	22	2	2	1	1	3	3	3	2	2	3	3	3	2	1	1	0	0	0	0	0	1	0	0	0	0	0	0	0	0	0	0	1	1	0
957	6	67	2	22	2	2	2	1	1	1	3	1	3	3	1	1	2	1	1	1	1	1	1	1	1	1	0	0	1	0	1	0	0	1	1	1	5	0
958	6	68	2	20	1	2	1	2	3	3	2	3	3	1	1	1	2	0	0	0	1	0	0	0	0	0	0	0	0	0	0	0	1	1	1	1	4	0
959	6	69	2	26	3	2	1	1	3	1	3	1	1	3	1	1	2	1	1	1	1	1	1	1	1	1	0	0	1	0	1	1	0	1	1	1	6	1
960	6	70	2	23	2	1	1	2	3	1	1	3	1	3	1	1	2	1	0	0	1	0	0	0	1	0	0	0	1	1	0	1	0	1	1	1	6	1
961	6	71	2	22	2	1	1	2	2	2	2	3	2	3	1	2	3	0	0	0	0	0	0	0	0	0	0	1	0	0	0	0	0	1	0	0	1	0
962	6	72	2	22	2	1	2	2	3	2	1	1	2	1	1	1	2	1	1	0	0	1	0	1	1	1	0	0	0	1	1	0	1	1	1	1	6	1
963	6	73	2	19	1	1	2	1	3	1	1	1	2	3	1	3	3	1	1	0	0	0	1	0	0	1	0	0	1	1	1	0	0	1	0	0	4	0
964	6	74	2	20	1	1	2	1	3	2	1	1	1	1	1	2	2	1	1	0	0	0	0	0	0	1	0	0	0	1	1	1	1	1	0	1	6	1
965	6	75	2	28	3	1	1	2	3	1	2	1	1	1	1	1	2	1	1	1	1	1	1	0	1	1	0	0	1	0	1	1	1	1	1	1	7	1
966	6	76	2	31	4	2	1	3	1	1	1	1	1	2	2	2	2	0	0	0	1	0	0	0	0	0	0	0	1	1	1	1	0	0	0	1	5	0
967	6	77	2	18	1	2	1	2	3	3	3	3	3	3	3	3	3	0	1	0	1	0	1	1	0	1	0	0	0	0	0	0	0	0	0	0	0	0
968	6	78	2	21	2	2	1	2	3	2	3	3	3	2	3	3	3	0	0	0	0	0	0	1	0	0	0	0	0	0	0	0	0	0	0	0	0	0
969	6	79	2	23	2	2	2	1	3	1	3	3	3	3	1	3	3	0	1	0	1	0	0	0	0	0	0	0	1	0	0	0	0	1	0	0	2	0
970	6	80	2	22	2	1	1	1	3	1	1	1	1	3	1	3	2	0	1	0	0	0	0	1	0	1	0	0	1	1	1	1	0	1	0	1	6	1
971	6	81	2	22	2	2	1	2	3	1	3	1	3	3	1	3	2	1	1	0	0	1	0	0	0	0	0	0	1	0	1	0	0	1	0	1	4	0
972	6	82	2	18	1	2	1	2	3	1	3	3	3	1	3	1	2	1	0	1	1	1	0	0	1	1	0	0	1	0	0	0	1	0	1	1	4	0
973	6	83	2	23	2	1	1	1	3	3	3	1	1	3	1	3	2	0	0	0	0	0	0	0	0	0	0	1	0	0	1	1	0	1	0	1	4	0
974	6	84	2	21	2	2	1	2	2	3	1	3	2	1	1	2	2	1	1	0	0	0	0	0	1	0	0	0	0	1	0	0	1	1	0	1	4	0
975	6	85	2	29	3	2	1	1	3	1	3	3	1	1	1	1	2	1	1	0	1	1	0	0	1	1	0	0	1	0	0	1	1	1	1	1	6	1
976	6	86	2	34	4	1	1	2	2	1	1	1	1	1	1	1	2	1	0	0	1	0	0	0	1	1	0	0	1	1	1	1	1	1	1	1	8	1
977	6	87	2	20	1	2	1	2	3	1	1	1	3	1	1	3	2	1	0	0	1	1	0	0	1	1	0	0	1	1	1	0	1	1	0	1	6	1
978	6	88	2	40	5	2	1	1	3	1	1	3	1	1	1	1	2	0	0	0	0	0	0	1	0	0	1	0	1	1	0	1	1	1	1	1	7	1
979	6	89	2	36	5	1	1	2	1	1	1	2	2	1	1	1	1	0	1	0	0	1	0	1	0	0	0	0	1	1	0	0	1	1	1	0	5	0
980	6	90	2	34	4	1	1	1	3	3	3	1	1	3	1	1	3	0	0	0	0	0	0	1	0	0	0	0	0	0	1	1	0	1	1	0	4	0
981	6	91	2	26	3	1	1	2	3	1	1	2	1	1	1	1	1	1	0	1	1	1	0	1	1	1	0	0	1	1	0	1	1	1	1	0	6	1
982	6	92	2	32	4	1	1	1	3	1	1	1	1	2	1	1	2	1	0	0	0	1	0	0	0	1	0	0	1	1	1	1	0	1	1	1	7	1
983	6	93	2	33	4	1	1	2	3	1	2	1	1	1	1	3	2	1	1	1	1	1	1	1	1	1	0	0	1	0	1	1	1	1	0	1	6	1
984	6	94	2	23	2	2	1	2	3	1	3	2	1	1	1	3	2	0	0	0	1	0	0	0	1	0	0	0	1	0	0	1	1	1	0	1	5	0
985	6	95	2	18	1	2	1	1	3	3	3	2	3	3	1	3	3	1	0	0	0	0	0	1	0	0	0	0	0	0	0	0	0	1	0	0	1	0
986	6	96	2	30	3	1	1	3	3	1	3	3	1	1	1	1	2	1	1	1	1	1	1	0	1	1	0	0	1	0	0	1	1	1	1	1	6	1
987	6	97	2	29	3	2	1	3	3	1	1	1	1	1	1	2	2	0	0	0	0	0	0	0	1	0	0	0	1	1	1	1	1	1	0	1	7	1
988	6	98	2	28	3	1	1	3	3	1	1	1	1	1	1	2	2	0	0	0	1	0	0	0	0	0	0	0	1	1	1	1	1	1	0	1	7	1
989	6	99	2	41	5	2	1	1	3	1	1	2	1	3	1	1	2	0	0	0	0	0	1	0	0	0	0	0	1	1	0	1	0	1	1	1	6	1
990	6	100	2	27	3	2	2	2	3	1	1	1	3	3	2	3	2	1	0	0	0	1	0	0	0	0	0	0	1	1	1	0	0	0	0	1	4	0
991	6	101	2	40	5	2	1	1	3	1	3	3	1	1	1	1	2	1	1	1	1	0	1	1	0	0	1	0	1	0	0	1	1	1	1	1	6	1
992	6	102	2	22	2	2	1	2	3	3	1	1	3	3	1	1	1	1	1	1	1	0	0	0	1	0	0	0	0	1	1	0	0	1	1	0	4	0
993	6	103	2	35	4	2	1	2	3	1	1	3	1	1	1	3	3	1	1	0	0	0	0	1	0	0	0	0	1	1	0	1	1	1	0	0	5	0
994	6	104	2	37	5	1	1	3	3	1	1	1	1	1	1	1	1	1	0	0	0	1	0	1	0	0	0	0	1	1	1	1	1	1	1	0	7	1
995	6	105	2	27	3	1	1	3	1	1	1	1	1	1	1	1	3	0	1	0	0	0	0	0	1	1	0	0	1	1	1	1	1	1	1	0	7	1
996	6	106	2	46	5	2	1	1	3	1	3	3	1	1	1	1	2	0	1	0	0	0	0	0	0	0	0	0	1	0	0	1	1	1	1	1	6	1
997	6	107	2	35	4	2	1	2	3	1	1	2	1	2	1	1	1	0	0	0	0	1	0	0	0	0	0	0	1	1	0	1	0	1	1	0	5	0
998	6	108	2	42	5	2	1	2	3	1	1	1	1	1	1	1	2	1	1	1	1	1	0	1	1	0	1	0	1	1	1	1	1	1	1	1	8	1
999	6	109	2	27	3	2	1	2	3	3	3	3	1	1	1	1	3	1	0	0	0	0	0	1	1	0	1	0	0	0	0	1	1	1	1	0	4	0
1000	6	110	2	22	2	2	1	2	3	1	3	3	3	1	1	3	2	1	0	0	0	0	0	1	1	1	0	0	1	0	0	0	1	1	0	1	4	0
1001	6	111	2	22	2	2	1	2	3	1	1	2	1	1	1	2	2	0	0	0	0	0	0	0	1	1	0	0	1	1	0	1	1	1	0	1	6	1
1002	6	112	2	22	2	2	1	2	2	3	2	1	3	1	1	3	2	1	1	1	0	0	0	0	0	1	1	0	0	0	1	0	1	1	0	1	4	0
1003	6	113	2	32	4	2	1	1	3	3	1	3	1	3	1	3	3	1	0	0	0	0	0	0	0	0	0	0	0	1	0	1	0	1	0	0	3	0
1004	6	114	2	44	5	1	1	2	3	1	3	3	1	1	1	3	2	0	1	0	0	0	0	0	0	1	0	0	1	0	0	1	1	1	0	1	5	0
1005	6	115	2	23	2	2	1	3	2	1	1	3	3	1	1	1	2	1	1	1	1	1	0	1	1	1	1	0	1	1	0	0	1	1	1	1	6	1
1006	6	116	2	33	4	2	1	3	3	1	1	2	1	1	1	1	2	0	1	0	1	0	0	0	1	1	0	0	1	1	0	1	1	1	1	1	7	1
1007	6	117	2	29	3	1	1	2	2	1	1	1	1	1	1	1	2	1	1	1	0	0	0	0	1	0	0	0	1	1	1	1	1	1	1	1	8	1
1008	6	118	2	36	5	1	1	1	3	1	1	3	1	3	1	1	2	0	0	0	1	1	0	0	0	0	0	0	1	1	0	1	0	1	1	1	6	1
1009	6	119	2	31	4	1	1	2	3	1	1	1	1	1	1	1	3	1	1	1	1	1	0	1	1	0	0	0	1	1	1	1	1	1	1	0	7	1
1010	6	120	2	19	1	2	1	2	3	3	3	1	3	1	1	3	3	1	0	0	0	0	0	0	0	0	0	0	0	0	1	0	1	1	0	0	3	0
1011	6	121	2	45	5	2	1	1	3	1	1	3	3	3	1	3	3	1	0	0	0	0	0	1	1	0	1	0	1	1	0	0	0	1	0	0	3	0
1012	6	122	2	32	4	1	1	2	3	1	3	2	1	1	1	3	2	0	1	0	0	0	0	1	1	0	0	0	1	0	0	1	1	1	0	1	5	0
1013	6	123	2	30	3	1	1	2	3	1	1	1	1	1	1	1	1	1	1	1	1	1	0	1	0	0	0	0	1	1	1	1	1	1	1	0	7	1
1014	6	124	2	21	2	1	1	1	3	1	1	1	1	1	1	1	2	0	0	0	1	1	1	0	0	0	0	0	1	1	1	1	1	1	1	1	8	1
1015	6	125	2	33	4	1	1	2	3	1	1	3	3	3	1	1	3	1	1	0	0	0	0	0	0	0	0	0	1	1	0	0	0	1	1	0	4	0
1016	6	126	2	28	3	2	1	3	1	1	1	1	1	3	1	1	2	0	0	1	0	1	0	0	0	1	0	0	1	1	1	1	0	1	1	1	7	1
1017	6	127	2	37	5	2	1	1	3	1	1	2	1	1	1	3	1	0	1	0	0	0	0	0	0	0	0	0	1	1	0	1	1	1	0	0	5	0
1018	6	128	2	25	2	2	1	3	3	1	3	1	1	1	1	1	2	1	1	1	1	1	0	0	1	1	0	0	1	0	1	1	1	1	1	1	7	1
1019	6	129	2	35	4	1	2	3	1	3	1	1	1	1	1	1	2	1	1	0	0	0	0	0	1	0	0	0	0	1	1	1	1	1	1	1	7	1
1020	6	130	2	41	5	1	1	2	3	1	3	3	3	3	3	3	3	0	0	0	0	0	0	0	0	1	0	0	1	0	0	0	0	0	0	0	1	0
1021	6	131	2	41	5	2	1	3	3	1	1	2	1	1	1	1	2	1	0	0	1	0	0	1	0	1	0	0	1	1	0	1	1	1	1	1	7	1
1022	6	132	2	36	5	2	1	1	3	1	2	1	1	1	1	3	3	1	1	0	0	1	0	1	0	0	0	0	1	0	1	1	1	1	0	0	5	0
1023	6	133	2	33	4	2	1	1	3	1	1	3	1	3	1	3	3	0	1	0	0	0	0	1	0	0	0	0	1	1	0	1	0	1	0	0	4	0
1024	6	134	2	23	2	2	1	2	3	3	3	3	3	3	1	3	3	0	0	0	1	0	0	0	0	0	0	0	0	0	0	0	0	1	0	0	1	0
1025	6	135	2	30	3	2	1	2	3	1	3	3	1	1	1	1	2	1	0	0	0	0	1	1	1	1	0	0	1	0	0	1	1	1	1	1	6	1
1026	6	136	2	39	5	2	1	1	2	1	3	2	1	3	1	1	1	0	0	0	0	0	0	1	1	0	1	0	1	0	0	1	0	1	1	0	4	0
1027	6	137	2	26	3	1	1	3	4	1	1	2	1	1	1	1	1	0	0	0	0	1	1	0	1	0	0	0	1	1	0	1	1	1	1	0	6	1
1028	6	138	2	36	5	2	1	1	3	1	1	1	3	3	1	3	3	1	0	0	0	0	0	0	0	0	0	0	1	1	1	0	0	1	0	0	4	0
1029	6	139	2	30	3	2	1	2	3	3	3	3	1	3	1	1	3	0	0	0	0	1	0	0	1	0	0	0	0	0	0	1	0	1	1	0	3	0
1030	6	140	2	36	5	2	1	1	3	3	3	1	1	1	1	1	2	1	0	0	0	1	0	1	0	1	1	0	0	0	1	1	1	1	1	1	6	1
1031	6	141	2	24	2	1	1	2	3	1	1	3	1	3	1	3	2	1	0	0	0	0	0	0	0	0	0	0	1	1	0	1	0	1	0	1	5	0
1032	6	142	2	27	3	1	1	1	3	1	2	1	1	1	1	2	2	1	0	0	0	0	0	0	0	0	0	0	1	0	1	1	1	1	0	1	6	1
1033	6	143	2	42	5	2	1	1	2	3	1	3	1	3	1	3	2	0	1	0	0	0	0	0	0	0	0	0	0	1	0	1	0	1	0	1	4	0
1034	6	144	2	37	5	2	1	1	3	1	3	3	1	3	1	1	3	1	0	0	0	0	0	0	0	0	0	0	1	0	0	1	0	1	1	0	4	0
1035	6	145	2	20	1	1	1	2	3	1	2	2	1	1	1	2	2	1	1	0	0	0	0	0	0	0	0	0	1	0	0	1	1	1	0	1	5	0
1036	6	146	2	36	5	1	1	1	1	1	3	2	1	1	1	1	1	1	1	0	0	0	0	0	1	0	0	0	1	0	0	1	1	1	1	0	5	0
1037	6	147	2	36	5	1	1	1	3	1	1	3	1	3	1	3	2	1	0	0	1	0	1	0	1	0	0	0	1	1	0	1	0	1	0	1	5	0
1038	6	148	2	28	3	2	1	1	1	1	3	3	3	3	1	1	3	0	1	0	0	0	0	0	0	0	0	0	1	0	0	0	0	1	1	0	3	0
1039	6	149	2	36	5	1	1	2	3	1	1	1	1	1	1	1	2	0	0	1	1	1	0	0	1	0	0	0	1	1	1	1	1	1	1	1	8	1
1040	6	150	2	37	5	2	2	1	3	1	1	3	1	3	1	1	3	0	0	1	0	1	0	1	0	0	0	0	1	1	0	1	0	1	1	0	5	0
1041	6	151	2	38	5	2	1	1	3	1	1	2	1	3	1	3	2	0	1	0	0	0	0	0	0	0	0	0	1	1	0	1	0	1	0	1	5	0
1042	6	152	2	20	1	2	1	2	2	1	1	1	1	1	1	1	2	1	1	0	0	0	0	0	0	1	0	0	1	1	1	1	1	1	1	1	8	1
1043	6	153	2	22	2	1	1	2	3	1	1	2	1	1	1	2	2	1	1	0	1	0	0	0	1	0	0	0	1	1	0	1	1	1	0	1	6	1
1044	6	154	2	32	4	1	1	2	3	1	1	1	1	1	1	1	1	0	0	0	0	0	0	1	0	0	0	0	1	1	1	1	1	1	1	0	7	1
1045	6	155	2	20	1	1	1	1	1	1	1	1	1	2	1	1	2	0	1	0	0	0	0	1	0	1	0	0	1	1	1	1	0	1	1	1	7	1
1046	6	156	2	27	3	1	1	2	3	1	2	1	1	1	1	1	2	1	0	0	0	1	0	0	1	1	0	0	1	0	1	1	1	1	1	1	7	1
1047	6	157	2	23	2	2	1	2	3	3	2	3	1	1	1	1	1	0	0	0	1	0	0	0	1	0	0	0	0	0	0	1	1	1	1	0	4	0
1048	6	158	2	41	5	1	1	2	2	1	1	1	1	1	1	1	2	1	1	0	0	0	0	1	0	0	1	0	1	1	1	1	1	1	1	1	8	1
1049	6	159	2	22	2	2	1	3	3	1	3	3	3	3	1	1	2	0	1	0	0	0	0	0	1	0	0	0	1	0	0	0	0	1	1	1	4	0
1050	6	160	2	28	3	1	1	3	3	1	1	2	1	1	1	1	1	1	1	1	0	0	0	0	0	0	0	0	1	1	0	1	1	1	1	0	6	1
1051	6	161	2	23	2	2	2	3	3	1	1	1	1	1	1	1	1	1	1	0	1	1	0	0	0	0	0	0	1	1	1	1	1	1	1	0	7	1
1052	6	162	2	20	1	1	1	2	3	1	2	1	1	1	1	1	1	0	0	0	0	0	1	0	0	0	0	0	1	0	1	1	1	1	1	0	6	1
1053	6	163	2	22	2	1	1	1	3	1	1	1	1	1	1	2	2	0	0	0	0	0	0	0	1	0	0	0	1	1	1	1	1	1	0	1	7	1
1054	6	164	2	20	1	2	1	1	2	1	3	2	2	1	1	1	2	1	0	0	0	1	0	0	0	0	0	0	1	0	0	0	1	1	1	1	5	0
1055	6	165	2	21	2	1	1	2	3	1	3	1	1	1	1	1	2	0	0	0	0	0	0	0	0	1	0	0	1	0	1	1	1	1	1	1	7	1
1056	6	166	2	28	3	2	2	2	1	1	1	1	1	3	1	2	2	1	1	0	0	0	0	1	0	0	0	0	1	1	1	1	0	1	0	1	6	1
1057	6	167	2	23	2	1	1	2	3	1	3	3	1	3	1	3	3	1	1	0	0	0	0	0	0	0	0	0	1	0	0	1	0	1	0	0	3	0
1058	6	168	2	18	1	1	1	1	3	1	1	1	1	3	1	1	2	1	0	0	1	0	0	1	0	1	0	0	1	1	1	1	0	1	1	1	7	1
1059	6	169	2	24	2	2	1	1	2	1	1	2	1	1	1	1	2	0	1	0	1	1	0	0	1	0	0	0	1	1	0	1	1	1	1	1	7	1
1060	6	170	2	19	1	1	1	1	3	1	2	3	1	1	1	1	2	1	1	1	1	1	0	1	1	1	0	0	1	0	0	1	1	1	1	1	6	1
1061	6	171	2	20	1	2	1	2	3	1	2	2	1	1	1	1	2	1	1	0	1	1	0	0	1	0	0	0	1	0	0	1	1	1	1	1	6	1
1062	6	172	2	30	3	1	1	1	3	1	3	3	1	3	1	1	2	0	0	0	0	0	0	1	0	0	0	0	1	0	0	1	0	1	1	1	5	0
1063	6	173	2	25	2	1	1	2	2	2	1	1	1	1	1	1	2	0	0	0	1	0	0	0	0	1	0	0	0	1	1	1	1	1	1	1	7	1
1064	6	174	2	26	3	1	1	2	3	1	1	1	1	1	1	2	2	1	1	0	0	1	0	0	1	0	0	0	1	1	1	1	1	1	0	1	7	1
1065	6	175	2	24	2	1	1	1	3	1	1	1	1	1	3	3	1	0	0	0	0	0	0	0	0	1	0	0	1	1	1	1	1	0	0	0	5	0
1066	6	176	2	30	3	2	1	1	1	3	1	3	3	1	1	1	1	0	1	0	0	0	0	0	0	0	0	0	0	1	0	0	1	1	1	0	4	0
1067	6	177	2	25	2	1	1	1	3	2	1	3	2	1	1	1	1	1	1	1	1	1	1	0	1	1	0	0	0	1	0	0	1	1	1	0	4	0
1068	6	178	2	28	3	1	1	1	3	1	1	3	1	3	1	1	2	1	0	0	0	0	0	0	0	0	0	0	1	1	0	1	0	1	1	1	6	1
1069	6	179	2	24	2	1	1	3	3	1	2	1	1	1	1	1	2	0	1	0	0	0	0	0	0	0	1	0	1	0	1	1	1	1	1	1	7	1
1070	6	180	2	20	1	1	1	1	3	3	3	3	3	3	1	1	3	1	0	1	0	1	0	1	1	1	1	0	0	0	0	0	0	1	1	0	2	0
1071	6	181	2	23	2	2	1	2	3	1	1	1	1	2	1	1	2	1	0	1	0	0	0	0	1	0	0	0	1	1	1	1	0	1	1	1	7	1
1072	6	182	2	21	2	1	1	1	3	1	3	1	1	2	2	1	2	1	1	0	0	0	0	0	1	1	0	0	1	0	1	1	0	0	1	1	5	0
1073	6	183	2	22	2	1	1	1	3	1	1	3	1	3	1	1	2	0	1	1	1	1	0	0	1	0	0	0	1	1	0	1	0	1	1	1	6	1
1074	6	184	2	25	2	1	1	2	3	1	1	1	2	3	1	1	2	1	0	0	0	1	1	0	1	1	0	0	1	1	1	0	0	1	1	1	6	1
1075	6	185	2	23	2	1	1	2	3	1	1	1	3	1	1	3	2	0	0	0	0	0	0	0	0	1	0	0	1	1	1	0	1	1	0	1	6	1
1076	6	186	2	21	2	2	1	2	3	3	3	1	3	3	1	1	2	1	1	0	1	1	0	0	1	1	0	0	0	0	1	0	0	1	1	1	4	0
1077	6	187	2	18	1	2	1	2	3	1	1	1	2	1	1	3	2	0	1	0	0	1	0	0	1	0	0	0	1	1	1	0	1	1	0	1	6	1
1078	6	188	2	26	3	2	1	1	2	1	2	3	1	1	1	1	2	1	1	1	1	1	0	0	0	0	0	0	1	0	0	1	1	1	1	1	6	1
1079	6	189	2	21	2	2	1	1	3	1	2	2	1	2	1	2	2	1	1	0	0	0	0	0	1	1	1	0	1	0	0	1	0	1	0	1	4	0
1080	6	190	2	31	4	2	1	1	2	1	1	1	1	3	1	1	2	1	1	0	0	0	0	0	1	0	0	0	1	1	1	1	0	1	1	1	7	1
1081	6	191	2	35	4	2	1	1	3	1	1	1	1	1	1	1	2	1	1	1	0	1	0	1	1	0	0	0	1	1	1	1	1	1	1	1	8	1
1082	6	192	2	20	1	1	1	2	3	1	1	2	1	1	1	1	2	1	0	0	0	0	0	0	1	0	1	0	1	1	0	1	1	1	1	1	7	1
1083	6	193	2	22	2	1	1	2	3	1	3	3	1	1	1	3	1	1	1	1	1	1	1	1	1	1	1	0	1	0	0	1	1	1	0	0	4	0
1084	6	194	2	22	2	1	1	3	3	1	2	1	1	1	2	3	3	0	1	0	0	1	1	0	1	0	0	0	1	0	1	1	1	0	0	0	4	0
1085	6	195	2	23	2	1	1	2	3	1	1	1	1	3	1	2	2	0	0	0	0	0	0	0	0	1	0	0	1	1	1	1	0	1	0	1	6	1
1086	6	196	2	22	2	1	1	2	3	2	3	1	1	1	1	1	2	0	0	0	0	0	0	0	0	0	0	1	0	0	1	1	1	1	1	1	6	1
1087	6	197	2	22	2	1	1	2	3	2	3	1	1	1	1	1	2	1	1	0	0	0	0	1	0	1	0	0	0	0	1	1	1	1	1	1	6	1
1088	6	198	2	30	3	1	1	2	3	1	1	1	1	1	1	1	2	1	1	0	0	0	0	0	1	0	0	0	1	1	1	1	1	1	1	1	8	1
1089	6	199	2	24	2	2	1	2	2	1	1	1	1	3	1	2	2	0	0	0	0	1	0	0	0	0	0	0	1	1	1	1	0	1	0	1	6	1
1090	6	200	2	32	4	2	1	1	3	1	3	3	1	1	1	1	2	0	0	0	0	1	0	1	0	1	0	0	1	0	0	1	1	1	1	1	6	1
1091	6	201	2	23	2	2	1	2	3	2	2	2	1	1	1	1	1	1	1	0	0	0	0	1	0	0	0	0	0	0	0	1	1	1	1	0	4	0
1092	6	202	2	24	2	1	1	3	3	1	1	2	1	2	1	2	3	1	1	1	0	0	1	0	0	0	1	0	1	1	0	1	0	1	0	0	4	0
1093	6	203	2	19	1	1	1	2	1	1	1	2	1	2	1	1	2	1	0	0	0	0	0	0	0	0	0	0	1	1	0	1	0	1	1	1	6	1
1094	6	204	2	24	2	1	1	2	3	1	2	2	1	2	1	1	2	1	1	1	1	1	0	0	0	0	0	0	1	0	0	1	0	1	1	1	5	0
1095	6	205	2	26	3	1	1	1	2	1	1	2	2	2	1	1	2	1	0	0	0	0	0	0	0	0	0	0	1	1	0	0	0	1	1	1	5	0
1096	6	206	2	31	4	1	1	2	3	1	2	1	1	1	1	1	2	1	1	1	1	1	1	1	1	1	1	0	1	0	1	1	1	1	1	1	7	1
1097	6	207	2	47	5	1	1	1	3	1	1	1	1	1	1	1	2	1	0	0	0	1	0	1	0	0	0	0	1	1	1	1	1	1	1	1	8	1
1098	6	208	2	21	2	1	1	1	2	1	1	3	1	3	1	3	2	1	0	0	0	0	0	0	0	0	0	0	1	1	0	1	0	1	0	1	5	0
1099	6	209	2	25	2	1	1	1	3	1	1	1	1	3	1	3	2	1	1	0	0	1	0	0	1	1	0	0	1	1	1	1	0	1	0	1	6	1
1100	6	210	2	31	4	2	1	1	3	1	2	3	1	1	1	1	1	0	1	0	1	1	0	0	0	0	0	0	1	0	0	1	1	1	1	0	5	0
1101	6	211	2	22	2	2	1	2	3	1	1	1	2	3	1	1	2	1	1	0	0	0	0	1	0	0	0	0	1	1	1	0	0	1	1	1	6	1
1102	6	212	2	35	4	2	1	1	3	2	1	1	1	3	1	3	2	0	0	0	0	0	0	0	1	0	0	0	0	1	1	1	0	1	0	1	5	0
1103	6	213	2	31	4	2	1	1	1	1	1	1	1	3	1	3	2	0	0	0	0	0	0	0	1	0	0	0	1	1	1	1	0	1	0	1	6	1
1104	6	214	2	20	1	1	1	1	3	1	1	1	1	3	3	2	3	0	0	0	0	0	1	1	1	1	0	0	1	1	1	1	0	0	0	0	4	0
1105	6	215	2	27	3	2	2	2	3	1	1	1	1	2	1	1	2	1	1	0	0	0	0	0	1	1	0	0	1	1	1	1	0	1	1	1	7	1
1106	6	216	2	22	2	1	1	3	3	2	1	2	1	3	1	3	2	1	0	0	0	0	0	0	0	0	0	0	0	1	0	1	0	1	0	1	4	0
1107	6	217	2	22	2	2	1	3	3	1	2	1	1	2	1	1	2	1	1	1	1	1	1	0	0	0	0	0	1	0	1	1	0	1	1	1	6	1
1108	6	218	2	29	3	1	1	1	3	2	1	1	1	1	1	1	2	1	1	1	0	1	0	1	0	1	0	0	0	1	1	1	1	1	1	1	7	1
1109	6	219	2	24	2	1	1	2	3	1	3	1	1	3	1	3	2	0	0	0	0	1	1	0	0	0	0	0	1	0	1	1	0	1	0	1	5	0
1110	6	220	2	21	2	1	1	2	3	1	1	1	1	1	1	1	2	1	1	1	1	1	1	1	1	1	1	0	1	1	1	1	1	1	1	1	8	1
1111	6	221	2	23	2	1	1	2	3	2	1	2	1	3	1	1	1	0	1	0	0	0	0	1	0	0	1	0	0	1	0	1	0	1	1	0	4	0
1112	6	222	2	23	2	1	2	2	3	2	1	1	1	1	1	2	2	1	1	1	1	1	1	1	1	1	0	0	0	1	1	1	1	1	0	1	6	1
1113	6	223	2	22	2	2	1	2	3	2	2	1	3	1	1	1	2	1	1	1	1	0	0	1	1	0	1	0	0	0	1	0	1	1	1	1	5	0
1114	6	224	2	22	2	2	1	2	3	2	3	1	2	2	1	1	2	0	1	1	0	0	0	0	0	0	0	0	0	0	1	0	0	1	1	1	4	0
1115	6	225	2	24	2	1	1	2	3	1	2	1	1	1	1	1	2	1	1	1	1	1	1	1	1	1	0	1	1	0	1	1	1	1	1	1	7	1
1116	6	226	2	20	1	1	1	1	2	1	1	3	1	1	1	1	2	1	0	0	0	0	0	0	0	1	0	0	1	1	0	1	1	1	1	1	7	1
1117	6	227	2	19	1	1	1	1	3	1	1	2	1	1	1	3	3	1	0	0	1	1	1	1	0	0	1	0	1	1	0	1	1	1	0	0	5	0
1118	6	228	2	23	2	1	1	2	2	1	2	2	1	2	1	2	2	1	0	0	0	0	0	1	0	1	0	0	1	0	0	1	0	1	0	1	4	0
1119	6	229	2	21	2	1	1	2	3	1	1	1	1	2	1	3	2	0	0	0	0	0	0	0	1	1	0	0	1	1	1	1	0	1	0	1	6	1
1120	6	230	2	34	4	2	1	1	3	1	1	1	1	2	1	1	2	0	1	0	0	1	0	0	0	0	0	0	1	1	1	1	0	1	1	1	7	1
1121	6	231	2	21	2	2	2	1	3	1	3	1	2	2	1	1	2	0	1	0	0	0	0	1	0	0	0	0	1	0	1	0	0	1	1	1	5	0
1122	6	232	2	24	2	2	1	2	3	2	3	3	1	1	1	3	2	0	1	0	0	0	0	0	0	0	0	0	0	0	0	1	1	1	0	1	4	0
1123	6	233	2	19	1	2	1	2	3	3	3	3	3	3	3	3	3	0	0	0	0	0	0	0	0	0	0	1	0	0	0	0	0	0	0	0	0	0
1124	6	234	2	26	3	2	1	2	3	1	1	1	1	2	1	1	2	1	1	0	1	0	0	0	1	1	0	0	1	1	1	1	0	1	1	1	7	1
1125	6	235	2	20	1	1	1	1	3	3	3	2	1	3	3	1	3	0	0	0	0	1	0	0	0	0	0	0	0	0	0	1	0	0	1	0	2	0
1126	6	236	2	21	2	2	1	2	3	3	3	3	3	1	3	1	1	0	0	0	0	0	0	1	0	1	0	0	0	0	0	0	1	0	1	0	2	0
1127	6	237	2	18	1	2	1	1	3	3	3	1	1	1	1	1	1	1	0	0	1	1	1	1	1	1	1	0	0	0	1	1	1	1	1	0	5	0
1128	6	238	2	26	3	2	1	1	3	1	3	1	1	3	1	1	2	1	1	0	1	1	0	0	0	1	0	0	1	0	1	1	0	1	1	1	6	1
1129	6	239	2	19	1	2	1	2	3	3	3	3	3	3	3	3	3	1	1	1	1	1	0	0	0	0	0	0	0	0	0	0	0	0	0	0	0	0
1130	6	240	2	23	2	2	1	3	3	1	3	3	3	3	1	1	2	0	0	0	0	1	0	0	0	0	1	0	1	0	0	0	0	1	1	1	4	0
1131	6	241	2	38	5	2	1	2	3	1	1	1	2	1	1	1	2	1	0	0	0	0	1	0	1	1	0	0	1	1	1	0	1	1	1	1	7	1
1132	6	242	2	25	2	2	1	2	3	1	2	2	3	1	1	2	1	0	0	0	0	0	0	1	1	0	0	0	1	0	0	0	1	1	0	0	3	0
1133	6	243	2	26	3	2	2	1	3	1	1	1	3	2	3	3	2	0	0	0	0	0	1	0	0	0	0	0	1	1	1	0	0	0	0	1	4	0
1134	6	244	2	21	2	2	1	1	3	1	1	3	1	1	1	1	2	0	1	0	1	1	0	0	1	1	0	0	1	1	0	1	1	1	1	1	7	1
1135	6	245	2	26	3	2	1	1	3	2	1	3	1	3	1	1	2	1	0	0	0	0	0	1	0	1	0	0	0	1	0	1	0	1	1	1	5	0
1136	6	246	2	29	3	2	1	1	3	1	1	3	1	3	1	3	3	1	1	1	1	1	1	0	1	0	0	0	1	1	0	1	0	1	0	0	4	0
1137	6	247	2	23	2	2	1	2	3	3	3	3	3	3	3	3	3	1	1	1	1	1	1	1	0	0	0	0	0	0	0	0	0	0	0	0	0	0
1138	6	248	2	28	3	2	1	2	3	1	3	3	1	3	1	1	2	1	1	0	0	0	0	0	1	1	0	0	1	0	0	1	0	1	1	1	5	0
1139	6	249	2	22	2	1	1	1	3	2	1	1	1	3	1	3	3	0	0	0	0	0	0	0	0	1	0	0	0	1	1	1	0	1	0	0	4	0
1140	6	250	2	21	2	1	1	2	3	1	3	1	1	1	1	3	3	1	1	0	0	1	0	0	0	1	0	0	1	0	1	1	1	1	0	0	5	0
1141	6	251	2	26	3	1	1	2	3	1	1	2	1	1	1	1	2	1	1	0	1	1	0	1	1	0	0	0	1	1	0	1	1	1	1	1	7	1
1142	6	252	2	27	3	2	1	1	3	3	3	3	3	3	3	1	3	1	1	0	1	1	0	1	1	0	1	0	0	0	0	0	0	0	1	0	1	0
1143	6	253	2	38	5	1	1	2	3	1	1	1	1	1	1	1	1	1	1	1	1	1	0	0	1	1	0	0	1	1	1	1	1	1	1	0	7	1
1144	6	254	2	20	1	1	1	1	3	3	2	3	3	3	3	3	3	0	0	0	0	0	0	0	0	1	0	0	0	0	0	0	0	0	0	0	0	0
1145	6	255	2	38	5	1	2	1	3	3	1	3	3	3	3	3	3	0	0	0	0	0	0	0	0	0	0	1	0	1	0	0	0	0	0	0	1	0
1146	6	256	2	21	2	2	1	2	3	1	1	3	1	1	1	3	1	1	1	0	1	0	0	0	0	0	0	0	1	1	0	1	1	1	0	0	5	0
1147	6	257	2	20	1	1	1	1	2	1	1	2	1	2	1	1	2	0	1	0	0	0	0	0	0	0	0	0	1	1	0	1	0	1	1	1	6	1
1148	6	258	2	26	3	1	1	3	3	3	3	2	1	3	1	3	2	0	1	0	0	0	0	0	0	0	0	0	0	0	0	1	0	1	0	1	3	0
1149	6	259	2	31	4	1	1	2	3	2	1	3	3	1	1	1	3	0	1	0	0	1	0	0	1	1	0	0	0	1	0	0	1	1	1	0	4	0
1150	6	260	2	22	2	1	1	2	3	1	1	1	1	1	1	1	2	1	1	1	0	1	0	0	0	0	0	0	1	1	1	1	1	1	1	1	8	1
1151	6	261	2	19	1	2	1	1	3	1	3	2	3	3	1	1	2	1	1	1	1	1	1	1	1	1	0	0	1	0	0	0	0	1	1	1	4	0
1152	6	262	2	24	2	1	1	1	2	1	1	2	1	1	1	1	2	0	0	1	0	0	0	0	0	0	0	0	1	1	0	1	1	1	1	1	7	1
1153	6	263	2	29	3	1	1	2	2	1	1	1	1	2	1	1	2	1	1	1	1	1	0	1	1	1	1	0	1	1	1	1	0	1	1	1	7	1
1154	6	264	2	23	2	1	1	1	3	1	3	1	1	3	1	1	2	1	0	0	0	0	1	0	1	0	0	0	1	0	1	1	0	1	1	1	6	1
1155	6	265	2	24	2	1	1	2	3	1	1	1	2	1	1	2	2	1	1	1	0	1	1	1	1	1	1	0	1	1	1	0	1	1	0	1	6	1
1156	6	266	2	21	2	1	1	2	3	1	1	1	2	1	1	1	1	1	0	1	0	1	1	1	0	1	0	0	1	1	1	0	1	1	1	0	6	1
1157	6	267	2	24	2	1	1	1	3	1	1	1	1	1	1	3	3	0	0	0	0	0	0	1	0	1	0	0	1	1	1	1	1	1	0	0	6	1
1158	6	268	2	22	2	1	2	1	3	1	3	3	1	3	1	3	3	1	0	1	1	0	0	0	0	0	0	0	1	0	0	1	0	1	0	0	3	0
1159	6	269	2	27	3	1	1	1	3	2	3	1	3	3	1	3	2	1	0	0	1	0	0	0	0	0	0	0	0	0	1	0	0	1	0	1	3	0
1160	6	270	2	21	2	1	1	2	3	2	1	1	1	3	1	1	3	1	0	0	1	0	0	0	1	1	0	0	0	1	1	1	0	1	1	0	5	0
1161	6	271	2	23	2	1	2	2	3	1	1	1	1	1	1	1	2	0	0	0	0	0	0	0	0	1	0	0	1	1	1	1	1	1	1	1	8	1
1162	6	272	2	26	3	1	1	3	3	1	1	1	1	1	1	2	2	1	1	1	1	1	0	0	0	1	0	0	1	1	1	1	1	1	0	1	7	1
1163	6	273	2	18	1	1	1	1	3	1	2	1	2	1	1	1	1	0	1	0	0	0	0	0	0	0	0	0	1	0	1	0	1	1	1	0	5	0
1164	6	274	2	25	2	1	2	1	1	1	1	1	1	1	1	1	1	0	0	0	0	0	0	0	0	1	0	0	1	1	1	1	1	1	1	0	7	1
1165	6	275	2	34	4	1	1	1	3	1	1	1	1	1	1	2	2	0	1	0	1	0	0	0	1	0	0	0	1	1	1	1	1	1	0	1	7	1
1166	6	276	2	33	4	1	1	3	2	1	1	1	3	1	1	1	3	1	0	1	1	0	0	0	1	1	0	0	1	1	1	0	1	1	1	0	6	1
1167	6	277	2	20	1	1	1	2	3	1	3	3	1	3	1	3	2	1	1	0	0	0	0	0	1	1	0	0	1	0	0	1	0	1	0	1	4	0
1168	6	278	2	25	2	1	1	2	3	1	1	2	1	2	1	1	2	1	0	0	0	0	0	1	1	1	0	0	1	1	0	1	0	1	1	1	6	1
1169	6	279	2	19	1	1	1	3	3	1	3	1	1	3	1	3	2	0	1	0	1	1	0	0	0	1	0	0	1	0	1	1	0	1	0	1	5	0
1170	6	280	2	25	2	2	1	1	3	1	1	2	1	1	1	2	1	1	0	0	0	0	0	0	1	1	0	0	1	1	0	1	1	1	0	0	5	0
1171	6	281	2	23	2	2	1	1	3	3	1	3	3	1	1	1	1	1	1	1	0	0	1	0	0	0	0	0	0	1	0	0	1	1	1	0	4	0
1172	6	282	2	25	2	2	1	3	3	1	3	1	1	1	1	1	2	0	1	0	1	1	0	0	1	1	0	0	1	0	1	1	1	1	1	1	7	1
1173	6	283	2	37	5	2	1	1	3	1	3	1	3	3	1	1	1	1	0	0	0	0	0	0	0	0	0	0	1	0	1	0	0	1	1	0	4	0
1174	6	284	2	24	2	2	1	1	3	1	2	3	1	2	1	1	3	0	1	0	0	0	0	0	0	0	0	0	1	0	0	1	0	1	1	0	4	0
1175	6	285	2	24	2	2	1	1	2	1	1	3	3	3	1	1	3	0	0	0	0	0	0	1	0	0	0	0	1	1	0	0	0	1	1	0	4	0
1176	6	286	2	20	1	1	1	1	3	1	1	1	1	1	1	3	2	0	1	1	1	1	0	0	1	0	0	0	1	1	1	1	1	1	0	1	7	1
1177	6	287	2	23	2	2	1	2	3	1	2	1	2	1	1	1	2	0	1	0	0	1	0	0	0	1	0	0	1	0	1	0	1	1	1	1	6	1
1178	6	288	2	22	2	2	1	1	3	1	2	1	2	1	1	1	1	1	1	1	0	0	0	1	0	1	0	0	1	0	1	0	1	1	1	0	5	0
1179	6	289	2	25	2	2	1	1	3	1	1	3	2	3	1	1	3	0	1	0	0	0	0	0	0	0	0	0	1	1	0	0	0	1	1	0	4	0
1180	6	290	2	25	2	2	1	2	1	3	3	3	3	3	3	3	3	0	0	0	0	1	1	0	0	0	0	0	0	0	0	0	0	0	0	0	0	0
1181	6	291	2	38	5	2	1	3	3	1	1	2	1	1	1	1	2	1	0	0	0	0	0	0	1	1	0	0	1	1	0	1	1	1	1	1	7	1
1182	6	292	2	22	2	1	1	2	3	1	1	3	1	1	1	1	1	1	1	1	0	0	0	1	0	0	0	0	1	1	0	1	1	1	1	0	6	1
1183	6	293	2	25	2	2	1	2	3	1	1	1	1	1	1	1	2	1	0	1	0	0	0	0	1	1	0	0	1	1	1	1	1	1	1	1	8	1
1184	6	294	2	18	1	1	1	1	3	1	2	1	1	1	1	1	2	1	1	0	1	0	0	0	0	0	1	0	1	0	1	1	1	1	1	1	7	1
1185	6	295	2	25	2	1	1	1	3	1	1	1	1	1	1	2	2	0	0	0	0	0	0	1	0	0	0	0	1	1	1	1	1	1	0	1	7	1
1186	6	296	2	27	3	1	1	1	3	1	1	3	1	3	1	1	2	0	0	0	0	0	0	0	0	0	0	1	1	1	0	1	0	1	1	1	6	1
1187	6	297	2	19	1	1	1	2	3	3	3	3	3	3	3	3	3	0	0	0	0	0	0	0	0	1	0	0	0	0	0	0	0	0	0	0	0	0
1188	6	298	2	20	1	2	1	1	3	1	2	2	1	3	1	1	2	0	0	0	0	0	1	1	0	0	0	0	1	0	0	1	0	1	1	1	5	0
1189	6	299	2	20	1	2	1	1	3	2	3	1	3	3	1	1	2	0	1	0	0	0	0	0	0	0	0	0	0	0	1	0	0	1	1	1	4	0
1190	6	300	2	22	2	1	1	2	3	1	1	1	1	1	1	1	2	1	1	0	0	1	1	0	0	1	0	0	1	1	1	1	1	1	1	1	8	1
1191	6	301	2	21	2	1	2	2	3	1	2	1	1	1	1	1	2	1	1	1	1	1	1	0	0	1	1	0	1	0	1	1	1	1	1	1	7	1
1192	6	302	2	22	2	1	2	2	2	1	2	3	1	1	1	1	3	1	0	0	0	0	0	0	0	1	0	0	1	0	0	1	1	1	1	0	5	0
1193	6	303	2	26	3	1	1	1	2	2	3	3	2	1	1	1	1	0	0	1	0	0	0	0	0	0	0	0	0	0	0	0	1	1	1	0	3	0
1194	6	304	2	34	4	1	1	1	1	1	1	3	1	1	1	3	3	0	0	0	0	0	0	1	0	0	0	0	1	1	0	1	1	1	0	0	5	0
1195	6	305	2	21	2	1	1	2	3	1	2	2	1	1	1	2	1	0	0	0	0	1	0	0	0	1	0	0	1	0	0	1	1	1	0	0	4	0
1196	6	306	2	27	3	1	1	2	2	1	1	2	1	1	1	2	2	1	1	1	1	1	1	1	1	1	1	0	1	1	0	1	1	1	0	1	6	1
1197	6	307	2	34	4	1	1	1	3	1	1	3	1	3	1	3	3	0	0	0	0	0	0	0	1	0	0	0	1	1	0	1	0	1	0	0	4	0
1198	6	308	2	20	1	1	1	1	2	1	1	1	1	2	1	1	2	1	0	0	0	0	0	0	0	0	0	0	1	1	1	1	0	1	1	1	7	1
1199	6	309	2	20	1	1	1	1	3	1	1	1	1	1	1	1	2	1	1	0	0	1	1	0	1	1	0	0	1	1	1	1	1	1	1	1	8	1
1200	6	310	2	23	2	1	1	2	3	1	3	3	1	1	1	3	2	1	1	0	0	1	1	0	1	0	1	0	1	0	0	1	1	1	0	1	5	0
1201	6	311	2	25	2	1	1	2	3	1	1	1	1	1	1	1	2	0	0	0	0	0	0	0	1	0	0	0	1	1	1	1	1	1	1	1	8	1
1202	6	312	2	25	2	1	1	1	3	1	1	1	3	3	1	3	3	1	0	0	0	1	0	0	0	1	0	0	1	1	1	0	0	1	0	0	4	0
1203	6	313	2	20	1	1	1	1	3	1	3	1	1	1	3	3	3	0	1	0	0	0	0	0	0	0	0	0	1	0	1	1	1	0	0	0	4	0
1204	6	314	2	28	3	1	1	2	3	1	1	3	1	3	1	3	2	0	0	0	0	0	0	0	1	0	0	0	1	1	0	1	0	1	0	1	5	0
1205	6	315	2	21	2	1	1	2	3	1	2	1	1	1	1	1	2	1	1	1	1	1	0	1	1	1	1	0	1	0	1	1	1	1	1	1	7	1
1206	6	316	2	19	1	1	1	1	2	3	3	3	3	3	3	3	3	0	0	0	0	0	0	0	0	0	0	1	0	0	0	0	0	0	0	0	0	0
1207	6	317	2	27	3	1	1	3	3	1	2	2	1	1	1	1	2	1	1	1	1	1	0	0	1	1	1	0	1	0	0	1	1	1	1	1	6	1
1208	6	318	2	32	4	1	1	1	3	2	3	3	3	3	1	3	3	1	1	1	1	1	1	1	0	1	0	0	0	0	0	0	0	1	0	0	1	0
1209	6	319	2	24	2	1	1	2	3	1	2	1	1	2	1	1	2	0	0	0	1	1	0	0	0	0	0	0	1	0	1	1	0	1	1	1	6	1
1210	6	320	2	28	3	1	1	2	3	1	1	2	2	1	1	1	2	0	1	0	1	0	0	0	1	0	0	0	1	1	0	0	1	1	1	1	6	1
1211	6	321	2	31	4	1	1	2	3	1	3	2	2	3	1	3	3	1	1	0	1	0	0	1	1	0	0	0	1	0	0	0	0	1	0	0	2	0
1212	6	322	2	25	2	1	1	1	1	2	1	1	2	1	1	2	1	0	0	0	0	0	0	1	0	0	0	0	0	1	1	0	1	1	0	0	4	0
1213	6	323	2	35	4	1	1	1	3	1	1	1	1	1	1	1	1	1	1	1	1	1	0	1	0	0	0	0	1	1	1	1	1	1	1	0	7	1
1214	6	324	2	18	1	1	2	1	3	3	1	3	3	3	1	1	3	0	0	0	0	0	1	1	0	0	0	0	0	1	0	0	0	1	1	0	3	0
1215	6	325	2	24	2	1	1	2	3	2	1	3	1	3	3	3	2	0	1	0	1	0	0	0	1	1	1	0	0	1	0	1	0	0	0	1	3	0
1216	6	326	2	24	2	2	1	1	3	3	3	1	3	3	1	1	2	1	1	0	1	0	0	0	0	0	0	0	0	0	1	0	0	1	1	1	4	0
1217	6	327	2	25	2	2	1	2	3	1	1	1	1	1	1	1	1	0	1	0	1	0	0	0	1	1	0	0	1	1	1	1	1	1	1	0	7	1
1218	6	328	2	29	3	1	1	2	3	1	1	1	1	1	1	1	1	1	0	0	0	0	0	0	0	0	0	0	1	1	1	1	1	1	1	0	7	1
1219	6	329	2	24	2	1	1	2	3	1	2	2	1	1	1	3	2	1	1	0	1	0	1	1	0	1	0	0	1	0	0	1	1	1	0	1	5	0
1220	6	330	2	25	2	1	1	1	1	1	1	1	1	1	1	1	2	1	1	1	0	1	0	1	1	1	0	0	1	1	1	1	1	1	1	1	8	1
1221	6	331	2	23	2	1	1	2	3	1	3	3	3	3	1	3	3	1	0	0	0	0	0	0	0	0	0	0	1	0	0	0	0	1	0	0	2	0
1222	6	332	2	32	4	1	1	2	3	1	1	1	1	3	1	1	2	1	0	0	1	1	0	0	1	0	0	0	1	1	1	1	0	1	1	1	7	1
1223	6	333	2	22	2	1	1	1	3	1	1	1	1	1	1	1	2	1	1	1	1	1	1	1	1	1	1	0	1	1	1	1	1	1	1	1	8	1
1224	6	334	2	32	4	1	2	1	3	1	1	3	1	3	1	1	2	0	0	0	0	0	0	0	1	0	0	0	1	1	0	1	0	1	1	1	6	1
1225	6	336	2	30	3	1	1	2	3	1	1	3	1	3	1	1	2	1	0	0	0	0	0	0	0	0	0	0	1	1	0	1	0	1	1	1	6	1
1226	6	337	2	25	2	1	1	1	3	1	3	3	1	1	1	1	2	1	1	0	1	0	0	0	1	0	0	0	1	0	0	1	1	1	1	1	6	1
1227	6	338	2	30	3	1	1	1	3	1	3	3	1	2	1	3	2	0	0	0	0	0	0	1	0	0	0	0	1	0	0	1	0	1	0	1	4	0
1228	6	339	2	26	3	1	2	1	3	1	1	1	1	1	1	1	1	0	0	0	0	0	1	0	0	0	0	0	1	1	1	1	1	1	1	0	7	1
1229	9	1	2	34	4	2	1	1	3	1	1	3	2	1	1	3	1	0	1	0	0	0	0	0	0	0	0	0	1	1	0	0	1	1	0	0	4	0
1230	9	2	2	31	4	2	1	1	2	1	1	2	1	1	1	1	2	1	0	0	0	0	0	0	0	0	0	0	1	1	0	1	1	1	1	1	7	1
1231	9	3	2	34	4	2	1	1	3	1	1	2	1	2	1	1	2	1	0	0	0	0	0	0	0	0	0	0	1	1	0	1	0	1	1	1	6	1
1232	9	4	2	22	2	1	2	1	3	1	1	3	1	1	1	3	3	0	0	0	1	1	0	0	0	0	0	0	1	1	0	1	1	1	0	0	5	0
1233	9	5	2	31	4	2	1	1	2	1	1	1	1	1	1	1	2	1	1	0	0	0	0	0	0	0	0	0	1	1	1	1	1	1	1	1	8	1
1234	9	6	2	23	2	1	1	1	2	1	1	1	1	1	1	1	2	0	0	0	0	0	0	1	1	0	0	0	1	1	1	1	1	1	1	1	8	1
1235	9	7	2	19	1	1	1	1	3	1	1	3	3	1	1	1	2	0	0	0	0	0	0	0	1	1	0	0	1	1	0	0	1	1	1	1	6	1
1236	9	8	2	27	3	2	1	1	3	1	3	3	1	1	1	1	2	1	1	0	0	0	0	0	0	0	0	0	1	0	0	1	1	1	1	1	6	1
1237	9	9	2	21	2	1	1	2	3	1	1	1	1	1	1	3	3	1	0	0	0	0	0	0	0	0	0	0	1	1	1	1	1	1	0	0	6	1
1238	9	10	2	27	3	1	1	1	3	1	1	1	1	3	1	3	2	1	1	0	0	0	1	0	0	0	0	0	1	1	1	1	0	1	0	1	6	1
1239	9	11	2	29	3	2	2	1	3	1	1	1	3	1	1	1	2	1	1	0	0	0	0	0	0	1	0	0	1	1	1	0	1	1	1	1	7	1
1240	9	12	2	23	2	2	1	1	3	1	1	3	3	1	1	3	1	0	1	0	1	1	0	1	0	0	0	0	1	1	0	0	1	1	0	0	4	0
1241	9	13	2	29	3	1	1	1	3	1	1	1	2	1	1	1	2	1	1	0	0	0	0	0	1	0	0	0	1	1	1	0	1	1	1	1	7	1
1242	9	14	2	24	2	2	1	1	3	1	2	1	1	1	1	1	2	1	1	0	0	0	0	0	0	0	0	0	1	0	1	1	1	1	1	1	7	1
1243	9	15	2	25	2	1	1	1	3	1	1	3	1	1	1	1	2	0	0	0	0	0	0	0	1	1	0	0	1	1	0	1	1	1	1	1	7	1
1244	9	16	2	21	2	2	1	1	2	1	1	3	1	1	1	1	2	0	0	0	0	0	0	0	1	1	0	0	1	1	0	1	1	1	1	1	7	1
1245	9	17	2	34	4	1	1	1	3	1	1	3	2	1	1	1	2	1	0	0	0	0	0	0	0	0	0	0	1	1	0	0	1	1	1	1	6	1
1246	9	18	2	25	2	2	1	1	3	1	2	1	1	1	1	1	2	1	1	0	0	0	0	0	0	0	0	0	1	0	1	1	1	1	1	1	7	1
1247	9	19	2	25	2	2	1	2	3	1	1	3	1	1	1	1	2	1	1	1	1	1	0	1	1	1	1	0	1	1	0	1	1	1	1	1	7	1
1248	9	20	2	26	3	1	1	2	3	1	1	3	3	1	1	1	2	1	1	1	1	1	0	0	0	0	0	0	1	1	0	0	1	1	1	1	6	1
1249	9	21	2	38	5	1	1	2	2	1	1	3	1	1	1	1	2	0	1	0	1	0	0	1	1	0	0	0	1	1	0	1	1	1	1	1	7	1
1250	9	22	2	30	3	2	1	2	2	1	1	1	1	1	1	1	2	1	1	1	1	1	0	0	1	1	0	0	1	1	1	1	1	1	1	1	8	1
1251	9	23	2	22	2	2	1	1	1	1	3	1	1	1	1	1	1	0	1	0	1	0	0	0	0	1	0	0	1	0	1	1	1	1	1	0	6	1
1252	9	24	2	18	1	2	1	1	3	1	1	1	1	1	1	1	2	1	1	0	1	1	0	1	1	1	0	0	1	1	1	1	1	1	1	1	8	1
1253	9	25	2	27	3	2	2	3	3	1	1	3	1	3	1	3	2	1	1	1	1	1	0	0	1	1	0	0	1	1	0	1	0	1	0	1	5	0
1254	9	26	2	36	5	2	1	1	3	1	3	3	3	3	3	3	2	1	1	1	1	0	0	1	1	1	0	0	1	0	0	0	0	0	0	1	2	0
1255	9	27	2	21	2	2	1	2	3	1	1	1	1	1	1	1	3	1	1	0	1	1	0	1	0	1	0	0	1	1	1	1	1	1	1	0	7	1
1256	9	28	2	26	3	1	1	1	1	1	1	2	1	1	1	1	1	0	0	1	0	1	0	1	0	0	0	0	1	1	0	1	1	1	1	0	6	1
1257	9	29	2	33	4	2	1	2	3	1	1	2	1	1	1	1	2	1	1	1	1	1	0	1	1	1	0	0	1	1	0	1	1	1	1	1	7	1
1258	9	30	2	39	5	2	1	2	3	1	1	3	1	1	1	1	2	1	0	0	1	1	0	1	0	0	0	0	1	1	0	1	1	1	1	1	7	1
1259	9	31	2	28	3	2	1	2	3	1	2	3	1	3	1	1	2	1	1	1	0	0	0	0	0	1	0	0	1	0	0	1	0	1	1	1	5	0
1260	9	32	2	28	3	2	1	3	3	1	1	1	1	3	1	1	1	1	1	0	1	1	0	0	0	1	1	0	1	1	1	1	0	1	1	0	6	1
1261	9	33	2	37	5	2	1	2	3	1	1	1	1	3	1	1	2	1	0	0	0	1	0	0	0	0	0	0	1	1	1	1	0	1	1	1	7	1
1262	9	34	2	39	5	2	1	1	3	1	1	1	1	3	1	1	2	1	0	0	0	1	0	0	0	0	0	0	1	1	1	1	0	1	1	1	7	1
1263	9	35	2	32	4	2	1	2	3	1	2	2	2	2	1	1	2	1	1	1	1	0	0	1	1	1	0	0	1	0	0	0	0	1	1	1	4	0
1264	9	36	2	44	5	1	1	1	3	1	2	3	1	3	1	1	2	0	1	0	0	0	0	0	0	0	0	0	1	0	0	1	0	1	1	1	5	0
1265	9	37	2	32	4	1	1	2	3	1	2	3	1	3	1	1	2	0	1	0	0	0	0	0	1	0	0	0	1	0	0	1	0	1	1	1	5	0
1266	9	38	2	26	3	2	1	1	2	1	1	1	1	1	1	1	2	0	0	1	0	0	1	0	0	1	0	0	1	1	1	1	1	1	1	1	8	1
1267	9	39	2	23	2	2	1	2	3	1	1	3	1	1	1	1	3	0	0	0	0	0	0	0	1	0	0	0	1	1	0	1	1	1	1	0	6	1
1268	9	40	2	19	1	2	1	2	3	1	1	3	3	3	1	3	3	0	0	0	0	0	1	0	0	0	0	0	1	1	0	0	0	1	0	0	3	0
1269	9	41	2	21	2	2	1	1	3	1	3	3	1	1	1	3	3	0	1	0	0	0	0	0	0	0	0	0	1	0	0	1	1	1	0	0	4	0
1270	9	42	2	35	4	2	1	1	2	3	3	2	1	1	1	1	2	0	0	0	0	0	0	0	1	0	0	0	0	0	0	1	1	1	1	1	5	0
1271	9	43	2	24	2	1	1	1	3	1	1	1	1	1	1	1	2	1	1	1	1	1	1	1	1	1	1	0	1	1	1	1	1	1	1	1	8	1
1272	9	44	2	24	2	1	1	1	3	1	1	2	1	3	1	3	2	1	1	0	0	0	0	0	1	0	0	0	1	1	0	1	0	1	0	1	5	0
1273	9	45	2	30	3	1	1	1	2	1	1	3	3	1	1	1	2	1	0	0	0	0	1	0	0	0	0	0	1	1	0	0	1	1	1	1	6	1
1274	9	46	2	22	2	1	1	2	3	1	1	1	1	3	3	1	2	0	0	0	0	0	0	0	0	1	0	0	1	1	1	1	0	0	1	1	6	1
1275	9	47	2	23	2	1	1	2	3	1	1	2	1	1	1	3	2	1	1	0	1	0	0	0	0	0	0	0	1	1	0	1	1	1	0	1	6	1
1276	9	48	2	29	3	1	1	1	3	1	2	1	1	1	1	2	2	1	1	0	0	1	0	0	1	1	0	0	1	0	1	1	1	1	0	1	6	1
1277	9	49	2	21	2	1	1	1	3	1	1	2	1	1	1	1	2	1	0	0	1	0	0	0	1	1	0	0	1	1	0	1	1	1	1	1	7	1
1278	9	50	2	28	3	2	1	1	3	1	3	1	1	1	1	1	2	0	1	1	1	1	0	0	1	1	0	0	1	0	1	1	1	1	1	1	7	1
1279	9	51	2	41	5	1	2	2	3	1	1	1	2	2	3	1	2	0	0	0	0	1	0	0	0	0	0	0	1	1	1	0	0	0	1	1	5	0
1280	9	52	2	22	2	2	1	1	3	1	1	1	1	3	1	1	2	1	1	1	0	1	0	0	1	0	0	0	1	1	1	1	0	1	1	1	7	1
1281	9	53	2	25	2	1	1	1	3	1	3	3	1	1	1	1	1	1	1	1	1	1	1	1	1	1	1	0	1	0	0	1	1	1	1	0	5	0
1282	9	54	2	26	3	2	1	1	3	1	1	1	1	1	1	1	2	0	0	0	0	0	0	0	1	1	0	0	1	1	1	1	1	1	1	1	8	1
1283	9	55	2	24	2	2	1	1	1	1	1	1	1	1	1	1	2	0	0	0	0	1	1	0	0	0	0	0	1	1	1	1	1	1	1	1	8	1
1284	9	56	2	30	3	2	1	1	3	1	1	1	1	3	1	3	1	0	0	0	0	1	0	0	1	1	0	0	1	1	1	1	0	1	0	0	5	0
1285	9	57	2	33	4	2	1	1	3	1	1	3	1	3	1	1	2	1	1	0	0	0	0	1	0	0	0	0	1	1	0	1	0	1	1	1	6	1
1286	9	58	2	30	3	1	1	2	3	1	1	1	1	1	1	1	2	1	1	1	1	1	0	0	1	1	0	0	1	1	1	1	1	1	1	1	8	1
1287	9	59	2	34	4	2	1	1	3	1	1	1	1	1	1	1	2	0	1	0	1	1	1	1	0	0	0	0	1	1	1	1	1	1	1	1	8	1
1288	9	60	2	44	5	1	1	1	3	1	1	3	2	1	1	1	2	1	1	1	1	1	1	1	1	1	0	0	1	1	0	0	1	1	1	1	6	1
1289	9	61	2	25	2	2	2	1	3	3	3	3	3	2	1	1	2	1	1	0	1	0	0	1	0	0	0	0	0	0	0	0	0	1	1	1	3	0
1290	9	62	2	29	3	2	1	1	2	1	1	2	1	1	1	1	2	1	1	0	0	1	0	0	0	1	0	0	1	1	0	1	1	1	1	1	7	1
1291	9	63	2	37	5	2	1	1	3	1	1	3	1	3	1	3	3	1	0	0	0	0	0	0	0	0	0	0	1	1	0	1	0	1	0	0	4	0
1292	9	64	2	32	4	2	1	1	3	3	3	3	3	3	1	1	2	0	1	1	1	0	0	0	1	0	0	0	0	0	0	0	0	1	1	1	3	0
1293	9	65	2	31	4	1	1	1	2	1	1	1	3	1	1	1	1	0	0	0	0	0	1	0	1	0	0	0	1	1	1	0	1	1	1	0	6	1
1294	9	66	2	19	1	1	1	1	2	1	1	3	3	1	1	1	2	1	1	0	0	0	0	0	0	0	0	0	1	1	0	0	1	1	1	1	6	1
1295	9	67	2	27	3	2	1	1	3	1	1	1	1	1	1	1	2	0	0	0	0	0	0	0	1	0	0	0	1	1	1	1	1	1	1	1	8	1
1296	9	68	2	32	4	2	1	1	3	1	1	3	1	1	1	1	2	1	0	0	0	0	0	0	1	0	0	0	1	1	0	1	1	1	1	1	7	1
1297	9	69	2	28	3	1	1	1	3	1	1	1	1	1	1	1	2	0	0	0	0	0	0	0	1	0	0	0	1	1	1	1	1	1	1	1	8	1
1298	9	70	2	19	1	2	1	1	3	1	1	1	1	1	1	1	2	0	0	0	0	0	0	0	0	1	0	0	1	1	1	1	1	1	1	1	8	1
1299	9	71	2	27	3	1	1	1	2	3	1	3	1	1	1	3	3	1	0	0	0	0	0	0	1	0	0	0	0	1	0	1	1	1	0	0	4	0
1300	9	72	2	29	3	2	2	1	3	1	1	1	1	3	1	1	1	0	1	0	0	0	0	0	0	0	0	0	1	1	1	1	0	1	1	0	6	1
1301	9	73	2	31	4	2	1	1	3	1	1	1	2	1	1	3	1	1	0	0	0	0	0	0	0	0	0	0	1	1	1	0	1	1	0	0	5	0
1302	9	74	2	20	1	2	1	2	3	1	1	1	3	1	1	1	2	1	0	0	0	0	0	1	1	1	0	0	1	1	1	0	1	1	1	1	7	1
1303	9	75	2	27	3	1	1	1	3	1	1	2	1	2	1	1	2	1	0	0	0	0	0	0	0	0	0	0	1	1	0	1	0	1	1	1	6	1
1304	9	76	2	24	2	2	1	1	3	1	1	3	1	1	1	1	2	0	1	0	1	0	0	0	0	0	0	0	1	1	0	1	1	1	1	1	7	1
1305	9	77	2	25	2	2	1	1	3	1	3	1	1	1	1	1	3	0	1	0	1	0	0	0	1	0	0	0	1	0	1	1	1	1	1	0	6	1
1306	9	78	2	36	5	2	2	1	3	1	1	1	1	1	1	1	2	0	0	0	0	1	0	0	0	0	0	0	1	1	1	1	1	1	1	1	8	1
1307	9	79	2	19	1	1	1	1	3	1	1	1	1	1	1	3	3	1	1	1	1	1	1	1	1	1	1	0	1	1	1	1	1	1	0	0	6	1
1308	9	80	2	28	3	1	1	1	3	1	1	1	1	1	1	1	2	1	1	0	0	0	0	0	1	1	0	0	1	1	1	1	1	1	1	1	8	1
1309	9	81	2	30	3	2	1	1	3	1	1	2	3	1	1	1	1	1	0	0	0	0	0	0	0	0	0	0	1	1	0	0	1	1	1	0	5	0
1310	9	82	2	36	5	2	1	1	3	1	1	3	3	2	1	1	2	1	0	0	0	0	0	0	0	0	0	0	1	1	0	0	0	1	1	1	5	0
1311	9	83	2	31	4	2	1	1	3	1	3	2	3	1	1	1	3	0	1	0	0	0	0	0	0	0	0	0	1	0	0	0	1	1	1	0	4	0
1312	9	84	2	25	2	2	1	2	2	1	1	1	3	3	1	1	2	1	1	1	1	1	0	1	1	1	0	0	1	1	1	0	0	1	1	1	6	1
1313	9	85	2	39	5	1	1	1	3	1	1	1	1	3	1	2	2	0	0	0	0	0	0	1	0	0	0	0	1	1	1	1	0	1	0	1	6	1
1314	9	86	2	28	3	1	1	1	3	3	1	1	1	1	1	1	1	1	1	0	1	1	0	0	1	1	0	0	0	1	1	1	1	1	1	0	6	1
1315	9	87	2	27	3	1	1	2	2	1	1	2	2	1	1	1	1	1	1	0	1	0	0	0	1	1	0	0	1	1	0	0	1	1	1	0	5	0
1316	9	88	2	21	2	1	1	1	2	1	3	3	1	1	1	1	2	0	0	0	0	0	0	0	1	0	0	0	1	0	0	1	1	1	1	1	6	1
1317	9	89	2	21	2	1	1	2	2	1	1	3	1	1	1	1	3	1	0	0	1	0	0	0	1	0	0	0	1	1	0	1	1	1	1	0	6	1
1318	9	90	2	25	2	1	1	1	3	1	1	3	1	1	1	1	2	1	1	0	0	0	0	0	1	0	0	0	1	1	0	1	1	1	1	1	7	1
1319	9	91	2	31	4	1	1	1	2	1	1	3	1	1	1	1	2	1	0	0	0	0	0	0	1	0	0	0	1	1	0	1	1	1	1	1	7	1
1320	9	92	2	43	5	2	1	2	3	1	1	1	1	3	1	2	1	0	0	0	0	1	0	0	0	0	0	0	1	1	1	1	0	1	0	0	5	0
1321	9	93	2	20	1	1	1	1	3	2	1	1	3	3	3	1	1	0	0	0	0	0	0	0	0	1	0	0	0	1	1	0	0	0	1	0	3	0
1322	9	94	2	23	2	1	1	1	3	1	3	3	1	3	1	1	2	0	1	0	0	0	0	0	1	1	0	0	1	0	0	1	0	1	1	1	5	0
1323	9	95	2	41	5	1	1	2	3	1	1	2	1	1	1	1	1	1	0	0	1	0	0	1	1	1	0	0	1	1	0	1	1	1	1	0	6	1
1324	9	96	2	28	3	2	2	1	3	1	3	1	3	3	1	1	3	0	1	0	0	0	0	0	0	0	0	0	1	0	1	0	0	1	1	0	4	0
1325	9	97	2	26	3	2	2	1	3	1	3	1	2	1	1	1	2	0	1	0	0	1	0	1	1	0	0	0	1	0	1	0	1	1	1	1	6	1
1326	9	98	2	27	3	1	1	1	3	1	1	3	1	1	1	1	1	1	1	1	0	0	0	0	0	0	0	0	1	1	0	1	1	1	1	0	6	1
1327	9	99	2	21	2	2	2	2	3	1	1	3	1	3	1	1	3	0	1	0	0	1	0	0	1	0	0	0	1	1	0	1	0	1	1	0	5	0
1328	9	100	2	26	3	1	1	1	3	1	1	3	1	1	3	1	3	0	1	0	0	0	0	0	0	0	0	0	1	1	0	1	1	0	1	0	5	0
1329	9	101	2	27	3	1	1	1	3	1	1	1	1	1	1	3	2	0	0	0	0	0	0	0	1	0	0	0	1	1	1	1	1	1	0	1	7	1
1330	9	102	2	37	5	2	1	1	2	1	1	1	1	1	1	1	1	0	1	1	1	0	0	0	0	0	0	0	1	1	1	1	1	1	1	0	7	1
1331	9	103	2	35	4	1	1	2	3	1	1	3	1	1	1	1	2	1	1	1	1	1	1	0	1	1	1	0	1	1	0	1	1	1	1	1	7	1
1332	9	104	2	33	4	2	1	1	3	1	1	1	1	2	1	1	1	1	1	1	0	0	0	1	1	0	0	0	1	1	1	1	0	1	1	0	6	1
1333	9	105	2	31	4	2	1	1	3	1	1	1	1	1	1	1	2	1	1	1	1	1	0	1	1	1	0	0	1	1	1	1	1	1	1	1	8	1
1334	9	106	2	21	2	1	2	1	3	1	1	1	1	1	1	1	2	1	1	1	1	1	1	1	1	1	1	0	1	1	1	1	1	1	1	1	8	1
1335	9	107	2	29	3	2	2	2	3	2	1	1	1	1	1	1	2	0	1	0	1	1	0	0	0	0	0	0	0	1	1	1	1	1	1	1	7	1
1336	9	108	2	33	4	2	1	1	2	1	1	1	1	1	1	1	1	0	1	0	0	0	0	0	0	0	0	0	1	1	1	1	1	1	1	0	7	1
1337	9	109	2	31	4	1	1	1	3	1	1	1	1	1	1	1	2	1	0	0	1	0	0	1	0	1	0	0	1	1	1	1	1	1	1	1	8	1
1338	9	110	2	23	2	2	1	3	3	1	1	1	3	1	1	1	2	1	0	0	0	0	0	0	1	0	0	0	1	1	1	0	1	1	1	1	7	1
1339	9	111	2	28	3	2	1	1	3	1	1	3	3	1	1	1	1	0	0	0	1	0	0	0	0	1	0	0	1	1	0	0	1	1	1	0	5	0
1340	9	112	2	33	4	1	1	1	3	1	1	3	3	1	1	1	1	0	0	0	0	0	0	0	1	0	0	0	1	1	0	0	1	1	1	0	5	0
1341	9	113	2	36	5	1	1	1	2	1	1	3	1	1	1	2	2	0	1	0	0	0	0	0	0	0	0	0	1	1	0	1	1	1	0	1	6	1
1342	9	114	2	23	2	1	1	2	3	1	3	1	2	1	1	3	1	1	1	0	0	1	0	0	0	1	0	0	1	0	1	0	1	1	0	0	4	0
1343	9	115	2	33	4	2	1	1	3	1	1	1	1	1	1	1	3	1	1	0	0	0	0	0	0	0	0	0	1	1	1	1	1	1	1	0	7	1
1344	9	116	2	34	4	2	1	1	3	1	1	3	1	1	1	1	2	1	0	0	0	0	0	0	1	1	0	0	1	1	0	1	1	1	1	1	7	1
1345	3	123	3	17	1	1	1	3	1	1	1	2	1	1	1	1	1	1	0	0	0	0	0	0	0	0	0	0	1	1	0	1	1	1	1	0	6	1
1346	3	257	3	17	1	2	1	3	1	3	1	1	3	3	3	1	1	0	0	0	0	0	0	1	1	0	0	0	0	1	1	0	0	0	1	0	3	0
1347	3	26	3	18	1	1	1	3	1	3	1	3	3	3	1	3	3	0	0	0	0	0	0	0	0	0	0	1	0	1	0	0	0	1	0	0	2	0
1348	3	74	3	18	1	2	1	3	1	1	1	1	1	2	1	1	2	1	1	1	0	0	0	0	0	1	0	0	1	1	1	1	0	1	1	1	7	1
1349	3	94	3	18	1	1	1	3	1	3	1	3	3	1	1	2	3	0	1	0	0	1	0	0	0	1	0	0	0	1	0	0	1	1	0	0	3	0
1350	3	112	3	18	1	1	1	3	1	1	1	1	1	1	1	2	2	0	1	0	1	0	0	0	0	1	0	0	1	1	1	1	1	1	0	1	7	1
1351	3	147	3	18	1	2	1	3	1	1	2	1	1	1	1	1	2	1	0	0	1	0	0	1	1	0	1	0	1	0	1	1	1	1	1	1	7	1
1352	3	169	3	18	1	1	1	3	1	1	1	2	1	1	1	3	1	1	0	0	0	1	0	0	1	1	1	0	1	1	0	1	1	1	0	0	5	0
1353	3	170	3	18	1	1	1	3	1	2	1	1	1	1	1	1	2	1	1	0	1	1	0	0	1	1	0	0	0	1	1	1	1	1	1	1	7	1
1354	3	211	3	18	1	2	1	3	1	1	2	1	1	1	1	1	2	1	1	1	1	0	1	0	0	0	0	0	1	0	1	1	1	1	1	1	7	1
1355	3	212	3	18	1	2	1	3	1	1	3	1	1	3	1	3	2	1	1	1	1	0	0	1	1	1	1	0	1	0	1	1	0	1	0	1	5	0
1356	3	214	3	18	1	2	1	3	1	1	3	1	1	2	1	2	2	0	0	0	1	1	0	1	1	1	0	0	1	0	1	1	0	1	0	1	5	0
1357	3	310	3	18	1	1	1	3	1	3	3	3	1	1	1	1	2	1	1	1	1	1	1	0	0	0	0	0	0	0	0	1	1	1	1	1	5	0
1358	3	440	3	18	1	1	1	3	1	2	2	1	1	1	1	2	2	1	1	1	1	0	0	0	0	0	0	0	0	0	1	1	1	1	0	1	5	0
1359	3	1	3	19	1	1	1	3	1	1	1	1	3	3	1	3	2	1	1	0	1	0	0	0	1	1	1	0	1	1	1	0	0	1	0	1	5	0
1360	3	32	3	19	1	1	1	3	1	1	1	1	3	3	1	1	3	1	1	0	0	1	0	0	0	0	0	0	1	1	1	0	0	1	1	0	5	0
1361	3	67	3	19	1	2	1	3	1	1	1	1	1	3	1	3	2	0	1	0	1	1	1	0	0	1	0	0	1	1	1	1	0	1	0	1	6	1
1362	3	84	3	19	1	2	1	3	1	1	2	3	3	3	1	1	1	1	1	1	1	1	1	1	1	1	1	0	1	0	0	0	0	1	1	0	3	0
1363	3	121	3	19	1	1	1	3	1	1	1	1	1	3	1	3	2	1	1	0	0	0	0	0	0	0	0	0	1	1	1	1	0	1	0	1	6	1
1364	3	142	3	19	1	1	1	3	1	1	2	1	1	1	1	1	1	1	1	0	0	0	0	0	1	1	1	0	1	0	1	1	1	1	1	0	6	1
1365	3	145	3	19	1	1	1	3	1	2	1	1	1	1	1	1	2	1	1	1	0	0	0	0	1	1	0	0	0	1	1	1	1	1	1	1	7	1
1366	3	154	3	19	1	1	1	3	1	1	1	3	3	2	1	3	2	1	1	0	0	1	1	1	0	1	1	0	1	1	0	0	0	1	0	1	4	0
1367	3	181	3	19	1	2	1	3	1	1	2	2	1	1	1	2	2	0	0	0	1	1	1	0	0	0	0	0	1	0	0	1	1	1	0	1	5	0
1368	3	191	3	19	1	2	1	3	1	1	1	1	1	1	1	1	2	1	1	0	1	0	0	1	0	1	0	0	1	1	1	1	1	1	1	1	8	1
1369	3	213	3	19	1	2	1	3	1	3	3	2	1	1	1	1	3	1	1	1	0	0	0	1	1	0	1	0	0	0	0	1	1	1	1	0	4	0
1370	3	217	3	19	1	2	1	3	1	1	1	3	1	3	1	3	2	0	1	0	0	0	0	0	0	0	0	0	1	1	0	1	0	1	0	1	5	0
1371	3	221	3	19	1	2	1	3	1	3	2	1	1	3	1	3	2	0	0	0	0	0	0	0	0	1	0	0	0	0	1	1	0	1	0	1	4	0
1372	3	334	3	19	1	1	1	3	1	3	3	3	1	1	1	1	1	0	1	0	0	0	1	0	1	1	0	0	0	0	0	1	1	1	1	0	4	0
1373	3	6	3	20	1	1	1	3	1	1	3	2	1	1	2	1	1	1	0	0	0	0	0	0	0	0	0	0	1	0	0	1	1	0	1	0	4	0
1374	3	10	3	20	1	1	1	3	1	3	3	2	1	3	3	3	2	1	1	1	1	1	0	1	0	1	1	0	0	0	0	1	0	0	0	1	2	0
1375	3	17	3	20	1	1	1	3	1	1	1	1	2	3	1	3	3	1	1	1	1	0	0	1	1	1	0	0	1	1	1	0	0	1	0	0	4	0
1376	3	28	3	20	1	1	1	3	1	1	3	1	1	3	1	1	3	0	1	0	1	1	0	1	0	1	0	0	1	0	1	1	0	1	1	0	5	0
1377	3	72	3	20	1	2	1	3	1	1	2	1	3	3	1	1	2	0	0	0	0	1	0	0	1	0	0	0	1	0	1	0	0	1	1	1	5	0
1378	3	100	3	20	1	1	1	3	1	1	1	1	1	3	1	3	2	1	1	1	1	1	1	0	1	1	0	0	1	1	1	1	0	1	0	1	6	1
1379	3	230	3	20	1	2	1	3	1	2	1	1	1	3	1	3	2	0	1	1	0	0	1	0	0	0	0	0	0	1	1	1	0	1	0	1	5	0
1380	3	234	3	20	1	2	1	3	1	2	1	3	3	2	1	2	2	1	1	1	1	1	1	1	0	0	0	0	0	1	0	0	0	1	0	1	3	0
1381	3	312	3	20	1	1	1	3	1	1	2	1	2	1	1	1	2	1	1	0	0	0	0	0	1	0	0	0	1	0	1	0	1	1	1	1	6	1
1382	3	317	3	20	1	1	1	3	1	1	1	1	1	1	1	1	1	1	1	1	1	1	1	1	1	1	1	0	1	1	1	1	1	1	1	0	7	1
1383	3	318	3	20	1	1	1	3	1	1	1	1	1	1	1	1	1	1	1	1	1	1	1	1	1	1	1	0	1	1	1	1	1	1	1	0	7	1
1384	3	321	3	20	1	1	1	3	1	1	1	3	1	3	3	3	3	1	0	0	0	0	0	0	1	0	1	0	1	1	0	1	0	0	0	0	3	0
1385	3	332	3	20	1	2	1	3	1	3	2	3	3	3	3	3	3	1	0	0	0	0	0	0	0	1	0	0	0	0	0	0	0	0	0	0	0	0
1386	3	333	3	20	1	2	1	3	1	3	3	3	1	1	1	1	1	0	1	0	0	0	1	0	0	1	0	0	0	0	0	1	1	1	1	0	4	0
1387	3	345	3	20	1	1	1	3	1	1	1	3	1	3	3	2	2	0	0	0	0	1	1	0	0	1	0	0	1	1	0	1	0	0	0	1	4	0
1388	3	40	3	21	2	1	1	3	1	3	3	3	3	3	3	3	3	1	0	0	1	0	0	0	1	1	0	0	0	0	0	0	0	0	0	0	0	0
1389	3	329	3	21	2	1	1	3	1	1	1	1	1	3	1	3	2	1	0	0	0	0	1	0	1	0	0	0	1	1	1	1	0	1	0	1	6	1
1390	3	339	3	21	2	1	1	3	1	1	1	1	1	1	1	1	2	1	1	0	1	0	0	0	1	1	0	0	1	1	1	1	1	1	1	1	8	1
1391	3	7	3	22	2	1	1	3	1	3	1	2	1	1	1	1	3	1	1	0	0	0	0	0	1	0	0	0	0	1	0	1	1	1	1	0	5	0
1392	3	320	3	22	2	1	1	3	1	1	1	2	1	2	2	3	2	0	0	0	0	1	0	0	0	0	1	0	1	1	0	1	0	0	0	1	4	0
1393	3	346	3	22	2	1	1	3	1	1	3	1	1	1	1	1	1	1	0	1	0	0	0	0	0	0	0	0	1	0	1	1	1	1	1	0	6	1
1394	3	582	3	23	2	1	1	3	1	1	1	1	2	1	2	1	2	1	1	0	0	0	0	0	0	0	1	0	1	1	1	0	1	0	1	1	6	1
1395	3	15	3	17	1	1	1	3	2	1	2	2	2	2	2	1	2	1	0	0	0	0	1	1	1	0	1	0	1	0	0	0	0	0	1	1	3	0
1396	3	24	3	17	1	1	1	3	2	1	1	3	1	2	1	3	3	1	1	0	0	1	0	0	0	1	0	0	1	1	0	1	0	1	0	0	4	0
1397	3	33	3	17	1	1	1	3	2	1	2	2	1	2	1	1	3	0	0	0	0	0	0	0	0	1	0	0	1	0	0	1	0	1	1	0	4	0
1398	3	284	3	17	1	2	1	3	2	1	1	1	3	1	3	2	3	1	1	0	1	0	0	0	1	1	0	0	1	1	1	0	1	0	0	0	4	0
1399	3	11	3	18	1	1	1	3	2	1	3	1	1	3	1	3	2	0	1	1	1	0	0	0	0	1	0	0	1	0	1	1	0	1	0	1	5	0
1400	3	14	3	18	1	1	1	3	2	2	1	1	2	2	1	1	2	0	0	0	0	0	0	0	0	0	0	1	0	1	1	0	0	1	1	1	5	0
1401	3	23	3	18	1	1	1	3	2	1	1	1	2	2	1	1	2	0	1	0	1	0	1	0	0	1	0	0	1	1	1	0	0	1	1	1	6	1
1402	3	27	3	18	1	1	1	3	2	1	1	1	3	3	1	3	3	1	1	0	1	1	0	1	0	1	0	0	1	1	1	0	0	1	0	0	4	0
1403	3	29	3	18	1	1	1	3	2	1	3	3	1	1	1	2	2	1	1	0	1	0	0	0	1	1	0	0	1	0	0	1	1	1	0	1	5	0
1404	3	89	3	18	1	1	1	3	2	2	1	1	1	2	1	1	2	1	0	1	1	1	0	0	1	0	0	0	0	1	1	1	0	1	1	1	6	1
1405	3	93	3	18	1	1	1	3	2	1	3	3	3	3	3	3	3	0	0	0	0	0	0	0	0	1	0	0	1	0	0	0	0	0	0	0	1	0
1406	3	101	3	18	1	1	1	3	2	1	1	1	1	1	1	2	2	1	0	0	1	0	0	0	1	0	0	0	1	1	1	1	1	1	0	1	7	1
1407	3	103	3	18	1	1	1	3	2	1	1	1	1	1	1	1	2	1	1	1	1	1	1	0	0	1	0	0	1	1	1	1	1	1	1	1	8	1
1408	3	108	3	18	1	1	1	3	2	1	1	1	1	1	1	1	1	1	1	0	0	0	0	0	0	0	0	0	1	1	1	1	1	1	1	0	7	1
1409	3	109	3	18	1	2	1	3	2	1	3	2	1	2	1	3	2	1	1	1	0	0	1	0	0	1	0	0	1	0	0	1	0	1	0	1	4	0
1410	3	110	3	18	1	2	2	3	2	1	1	1	1	1	1	2	2	1	1	1	1	0	1	1	0	1	0	0	1	1	1	1	1	1	0	1	7	1
1411	3	111	3	18	1	1	1	3	2	1	1	1	1	1	1	1	2	0	1	1	1	1	1	1	0	1	0	0	1	1	1	1	1	1	1	1	8	1
1412	3	113	3	18	1	1	1	3	2	1	3	3	1	1	1	1	3	0	1	0	0	1	0	0	0	1	0	0	1	0	0	1	1	1	1	0	5	0
1413	3	120	3	18	1	1	1	3	2	1	1	1	1	1	1	2	2	0	0	0	0	1	1	0	0	1	0	0	1	1	1	1	1	1	0	1	7	1
1414	3	129	3	18	1	1	1	3	2	1	1	1	1	1	1	1	2	0	0	0	0	0	0	0	0	1	0	0	1	1	1	1	1	1	1	1	8	1
1415	3	136	3	18	1	1	1	3	2	1	1	1	1	1	1	1	2	1	1	1	1	1	0	1	1	1	1	0	1	1	1	1	1	1	1	1	8	1
1416	3	138	3	18	1	1	1	3	2	1	1	1	1	1	1	1	2	1	1	0	0	1	1	1	0	0	0	0	1	1	1	1	1	1	1	1	8	1
1417	3	141	3	18	1	1	1	3	2	1	1	1	1	1	1	1	1	0	1	0	1	0	0	0	0	1	0	0	1	1	1	1	1	1	1	0	7	1
1418	3	146	3	18	1	1	1	3	2	1	2	1	1	2	1	1	2	0	1	0	1	0	0	0	0	1	0	0	1	0	1	1	0	1	1	1	6	1
1419	3	148	3	18	1	1	1	3	2	1	1	3	3	3	3	3	2	0	0	0	0	0	1	0	0	0	0	0	1	1	0	0	0	0	0	1	3	0
1420	3	153	3	18	1	1	1	3	2	1	1	1	1	3	1	3	2	1	1	0	1	1	0	0	0	1	0	0	1	1	1	1	0	1	0	1	6	1
1421	3	156	3	18	1	1	1	3	2	1	1	1	3	3	1	3	2	0	0	0	1	1	0	0	1	1	0	0	1	1	1	0	0	1	0	1	5	0
1422	3	157	3	18	1	1	1	3	2	1	2	1	1	1	1	1	2	1	1	0	0	1	0	0	1	0	0	0	1	0	1	1	1	1	1	1	7	1
1423	3	159	3	18	1	1	1	3	2	1	2	1	1	1	1	2	2	1	1	0	0	1	1	0	1	1	0	0	1	0	1	1	1	1	0	1	6	1
1424	3	177	3	18	1	2	1	3	2	1	1	1	1	1	1	2	2	0	1	0	1	1	0	0	1	0	0	0	1	1	1	1	1	1	0	1	7	1
1425	3	182	3	18	1	2	1	3	2	2	1	1	1	1	1	2	2	1	0	0	0	1	0	0	1	0	0	0	0	1	1	1	1	1	0	1	6	1
1426	3	185	3	18	1	2	1	3	2	2	1	2	1	1	1	2	2	0	1	0	1	1	1	0	0	0	0	0	0	1	0	1	1	1	0	1	5	0
1427	3	187	3	18	1	2	1	3	2	1	3	1	1	1	1	2	2	0	1	0	1	0	0	0	1	0	1	0	1	0	1	1	1	1	0	1	6	1
1428	3	190	3	18	1	2	1	3	2	1	3	3	3	1	1	3	2	0	1	0	1	1	0	0	0	0	0	0	1	0	0	0	1	1	0	1	4	0
1429	3	194	3	18	1	2	1	3	2	1	3	1	1	1	1	1	3	0	1	1	1	1	1	0	0	1	0	0	1	0	1	1	1	1	1	0	6	1
1430	3	195	3	18	1	2	1	3	2	1	3	1	1	3	1	3	2	1	1	0	0	1	1	0	0	0	0	0	1	0	1	1	0	1	0	1	5	0
1431	3	207	3	18	1	2	1	3	2	2	1	3	1	1	1	1	1	1	0	0	0	0	1	0	0	0	0	0	0	1	0	1	1	1	1	0	5	0
1432	3	208	3	18	1	2	1	3	2	1	1	1	1	1	1	1	2	0	0	0	1	0	0	0	0	0	0	0	1	1	1	1	1	1	1	1	8	1
1433	3	268	3	18	1	2	1	3	2	1	1	3	1	1	1	1	2	1	1	1	1	1	1	1	1	1	1	0	1	1	0	1	1	1	1	1	7	1
1434	3	270	3	18	1	2	1	3	2	1	1	2	1	2	1	1	2	1	1	1	0	1	0	0	0	1	1	0	1	1	0	1	0	1	1	1	6	1
1435	3	271	3	18	1	2	1	3	2	1	1	1	1	1	1	1	2	1	1	0	1	0	0	0	0	0	0	0	1	1	1	1	1	1	1	1	8	1
1436	3	281	3	18	1	2	1	3	2	1	3	1	1	1	1	1	2	1	0	1	0	0	0	0	0	1	0	0	1	0	1	1	1	1	1	1	7	1
1437	3	285	3	18	1	2	1	3	2	2	2	3	3	3	1	1	2	1	1	1	1	0	0	1	1	0	0	0	0	0	0	0	0	1	1	1	3	0
1438	3	296	3	18	1	2	1	3	2	1	1	1	1	1	1	1	2	0	1	1	0	1	0	0	0	1	1	0	1	1	1	1	1	1	1	1	8	1
1439	3	299	3	18	1	2	1	3	2	1	3	1	1	3	1	2	2	0	0	0	0	0	0	0	0	0	0	1	1	0	1	1	0	1	0	1	5	0
1440	3	4	3	19	1	1	1	3	2	3	1	1	1	3	1	3	2	0	0	0	0	0	0	0	0	1	0	0	0	1	1	1	0	1	0	1	5	0
1441	3	5	3	19	1	1	1	3	2	1	1	1	1	3	1	3	2	1	1	0	0	0	0	0	1	0	0	0	1	1	1	1	0	1	0	1	6	1
1442	3	16	3	19	1	1	1	3	2	1	1	1	1	1	1	1	2	0	0	0	0	0	0	0	0	1	0	0	1	1	1	1	1	1	1	1	8	1
1443	3	19	3	19	1	1	1	3	2	1	1	3	1	1	1	3	2	1	1	1	1	1	1	1	1	1	1	0	1	1	0	1	1	1	0	1	6	1
1444	3	66	3	19	1	2	1	3	2	3	1	1	3	1	1	3	2	1	1	0	1	0	1	0	0	1	0	0	0	1	1	0	1	1	0	1	5	0
1445	3	90	3	19	1	1	1	3	2	1	1	1	1	1	1	3	2	1	1	0	0	0	0	0	0	1	0	0	1	1	1	1	1	1	0	1	7	1
1446	3	92	3	19	1	1	1	3	2	1	2	1	1	1	1	1	2	0	0	0	0	0	1	0	0	1	0	0	1	0	1	1	1	1	1	1	7	1
1447	3	97	3	19	1	1	1	3	2	2	1	1	1	2	2	2	2	0	0	0	1	0	0	0	1	1	0	0	0	1	1	1	0	0	0	1	4	0
1448	3	98	3	19	1	1	1	3	2	3	1	1	1	3	1	1	3	1	0	0	1	1	1	1	1	1	0	0	0	1	1	1	0	1	1	0	5	0
1449	3	102	3	19	1	1	1	3	2	1	3	3	1	1	1	1	2	0	1	0	0	1	0	0	0	1	0	0	1	0	0	1	1	1	1	1	6	1
1450	3	104	3	19	1	1	1	3	2	1	2	1	1	1	1	1	2	0	1	0	1	1	0	0	1	1	0	0	1	0	1	1	1	1	1	1	7	1
1451	3	115	3	19	1	1	1	3	2	1	3	3	3	1	1	3	2	1	1	0	1	0	0	0	1	0	0	0	1	0	0	0	1	1	0	1	4	0
1452	3	119	3	19	1	1	1	3	2	3	1	1	3	3	1	3	2	1	0	0	1	0	0	1	1	1	0	0	0	1	1	0	0	1	0	1	4	0
1453	3	124	3	19	1	1	1	3	2	2	1	1	1	1	3	2	2	1	1	1	0	0	0	1	0	1	0	0	0	1	1	1	1	0	0	1	5	0
1454	3	131	3	19	1	1	1	3	2	1	1	1	1	2	1	1	2	1	0	0	0	0	0	0	1	1	0	0	1	1	1	1	0	1	1	1	7	1
1455	3	132	3	19	1	1	1	3	2	1	2	1	2	1	1	1	2	1	1	1	0	0	1	1	1	1	0	0	1	0	1	0	1	1	1	1	6	1
1456	3	135	3	19	1	1	1	3	2	1	2	2	1	1	1	1	2	1	1	1	1	1	1	1	1	1	1	0	1	0	0	1	1	1	1	1	6	1
1457	3	137	3	19	1	1	1	3	2	1	1	1	1	1	1	1	2	1	1	0	0	1	1	1	0	0	0	0	1	1	1	1	1	1	1	1	8	1
1458	3	139	3	19	1	1	1	3	2	1	2	1	1	1	1	1	2	1	1	1	0	0	0	0	0	0	0	0	1	0	1	1	1	1	1	1	7	1
1459	3	140	3	19	1	1	1	3	2	1	1	1	1	1	1	1	2	1	1	0	0	0	0	0	1	1	0	0	1	1	1	1	1	1	1	1	8	1
1460	3	143	3	19	1	1	1	3	2	1	3	3	1	1	1	3	1	0	1	0	1	1	0	1	1	0	1	0	1	0	0	1	1	1	0	0	4	0
1461	3	151	3	19	1	1	1	3	2	3	1	1	1	3	3	3	3	0	0	0	1	0	0	0	0	0	0	0	0	1	1	1	0	0	0	0	3	0
1462	3	158	3	19	1	1	1	3	2	1	2	1	1	1	1	1	2	0	1	0	1	0	0	0	0	0	0	0	1	0	1	1	1	1	1	1	7	1
1463	3	164	3	19	1	1	1	3	2	1	1	1	1	1	1	1	2	0	0	0	1	0	0	0	0	0	0	0	1	1	1	1	1	1	1	1	8	1
1464	3	165	3	19	1	1	1	3	2	1	1	2	2	3	1	3	2	0	0	0	0	0	1	0	1	1	0	0	1	1	0	0	0	1	0	1	4	0
1465	3	166	3	19	1	1	1	3	2	1	2	1	1	1	1	1	1	0	1	0	1	0	1	1	0	0	0	0	1	0	1	1	1	1	1	0	6	1
1466	3	167	3	19	1	1	1	3	2	2	1	1	1	2	1	1	2	1	1	0	0	0	0	0	0	1	0	0	0	1	1	1	0	1	1	1	6	1
1467	3	173	3	19	1	1	1	3	2	1	2	1	1	2	1	1	2	1	1	1	0	0	0	0	0	0	0	0	1	0	1	1	0	1	1	1	6	1
1468	3	176	3	19	1	2	1	3	2	3	1	1	1	3	1	1	2	1	0	0	0	0	0	1	1	1	0	0	0	1	1	1	0	1	1	1	6	1
1469	3	178	3	19	1	2	1	3	2	3	3	3	1	3	3	1	2	1	0	0	0	0	0	0	1	0	0	0	0	0	0	1	0	0	1	1	3	0
1470	3	179	3	19	1	2	1	3	2	1	2	1	1	1	1	1	2	1	1	0	0	0	0	0	0	0	0	0	1	0	1	1	1	1	1	1	7	1
1471	3	180	3	19	1	2	1	3	2	1	3	3	1	3	1	1	2	1	1	1	1	1	1	0	1	1	0	0	1	0	0	1	0	1	1	1	5	0
1472	3	184	3	19	1	2	1	3	2	1	3	1	1	3	1	1	2	1	0	1	0	0	0	0	1	0	1	0	1	0	1	1	0	1	1	1	6	1
1473	3	186	3	19	1	2	1	3	2	3	2	2	3	1	1	1	2	1	1	0	1	1	0	1	1	1	1	0	0	0	0	0	1	1	1	1	4	0
1474	3	189	3	19	1	2	1	3	2	3	3	3	3	1	1	3	3	0	0	0	0	0	0	0	0	0	0	1	0	0	0	0	1	1	0	0	2	0
1475	3	193	3	19	1	2	1	3	2	1	1	1	1	1	1	1	2	0	1	0	1	0	0	0	0	1	0	0	1	1	1	1	1	1	1	1	8	1
1476	3	196	3	19	1	2	1	3	2	1	3	1	1	1	1	1	2	1	0	0	1	1	0	0	1	1	0	0	1	0	1	1	1	1	1	1	7	1
1477	3	198	3	19	1	2	1	3	2	1	1	1	1	1	1	3	2	1	0	0	0	0	0	0	0	1	0	0	1	1	1	1	1	1	0	1	7	1
1478	3	199	3	19	1	2	1	3	2	1	3	1	2	1	1	3	2	1	1	0	1	1	0	0	0	0	0	0	1	0	1	0	1	1	0	1	5	0
1479	3	200	3	19	1	2	1	3	2	1	2	1	1	1	1	1	2	0	1	0	1	0	1	1	0	1	0	0	1	0	1	1	1	1	1	1	7	1
1480	3	202	3	19	1	2	1	3	2	1	2	1	1	1	1	1	2	0	1	0	1	0	0	0	0	1	0	0	1	0	1	1	1	1	1	1	7	1
1481	3	203	3	19	1	2	1	3	2	1	3	3	3	3	1	3	3	1	0	0	0	1	0	0	1	1	0	0	1	0	0	0	0	1	0	0	2	0
1482	3	204	3	19	1	2	1	3	2	1	2	1	1	1	1	1	2	0	0	0	0	0	1	0	1	0	0	0	1	0	1	1	1	1	1	1	7	1
1483	3	205	3	19	1	2	1	3	2	2	1	3	3	3	1	2	2	1	1	0	1	0	0	0	0	0	0	0	0	1	0	0	0	1	0	1	3	0
1484	3	206	3	19	1	2	1	3	2	3	3	1	3	2	3	1	1	1	1	0	0	1	0	0	0	0	0	0	0	0	1	0	0	0	1	0	2	0
1485	3	251	3	19	1	2	1	3	2	1	3	1	1	1	1	3	2	0	1	0	1	1	0	0	0	0	0	0	1	0	1	1	1	1	0	1	6	1
1486	3	262	3	19	1	2	1	3	2	3	3	3	3	3	1	3	3	0	1	0	0	0	0	0	0	0	0	0	0	0	0	0	0	1	0	0	1	0
1487	3	263	3	19	1	2	1	3	2	3	3	3	3	1	1	1	3	1	1	0	1	1	0	0	0	0	0	0	0	0	0	0	1	1	1	0	3	0
1488	3	264	3	19	1	2	1	3	2	3	3	3	3	3	3	3	3	0	0	0	0	0	0	0	0	0	0	1	0	0	0	0	0	0	0	0	0	0
1489	3	266	3	19	1	2	1	3	2	2	1	2	1	2	1	1	2	1	1	1	1	1	0	0	1	0	1	0	0	1	0	1	0	1	1	1	5	0
1490	3	267	3	19	1	2	1	3	2	2	1	1	1	1	1	1	2	1	1	1	1	1	1	1	1	1	1	0	0	1	1	1	1	1	1	1	7	1
1491	3	269	3	19	1	2	1	3	2	3	2	1	2	1	1	1	1	1	0	1	1	0	1	0	0	1	0	0	0	0	1	0	1	1	1	0	4	0
1492	3	272	3	19	1	2	1	3	2	1	1	1	1	1	1	2	2	1	1	0	1	1	0	0	1	0	1	0	1	1	1	1	1	1	0	1	7	1
1493	3	273	3	19	1	2	1	3	2	2	1	1	3	3	3	1	2	1	1	1	1	1	0	1	0	1	1	0	0	1	1	0	0	0	1	1	4	0
1494	3	274	3	19	1	2	1	3	2	3	3	3	3	3	3	3	3	0	0	0	0	0	0	0	0	0	0	1	0	0	0	0	0	0	0	0	0	0
1495	3	275	3	19	1	2	1	3	2	2	1	1	1	3	1	1	2	1	0	0	1	1	0	0	0	1	0	0	0	1	1	1	0	1	1	1	6	1
1496	3	278	3	19	1	2	1	3	2	1	1	2	1	1	1	2	2	1	1	0	0	1	1	0	1	1	0	0	1	1	0	1	1	1	0	1	6	1
1497	3	279	3	19	1	2	1	3	2	1	3	1	1	3	1	3	2	1	0	0	1	0	0	0	0	0	0	0	1	0	1	1	0	1	0	1	5	0
1498	3	283	3	19	1	2	1	3	2	2	2	1	1	3	1	1	2	0	0	0	0	1	0	0	1	0	0	0	0	0	1	1	0	1	1	1	5	0
1499	3	288	3	19	1	2	1	3	2	2	1	3	3	2	2	1	2	1	1	1	1	0	0	0	1	1	1	0	0	1	0	0	0	0	1	1	3	0
1500	3	294	3	19	1	2	1	3	2	1	2	1	1	1	1	1	2	1	1	0	0	0	0	1	1	0	0	0	1	0	1	1	1	1	1	1	7	1
1501	3	295	3	19	1	2	1	3	2	1	1	2	1	1	1	1	2	1	0	1	1	1	1	0	0	0	0	0	1	1	0	1	1	1	1	1	7	1
1502	3	297	3	19	1	2	1	3	2	2	1	3	2	1	1	2	2	1	1	0	1	1	0	0	0	0	0	0	0	1	0	0	1	1	0	1	4	0
1503	3	298	3	19	1	2	1	3	2	1	3	1	3	3	3	3	2	1	0	0	1	1	1	0	1	0	0	0	1	0	1	0	0	0	0	1	3	0
1504	3	302	3	19	1	2	1	3	2	1	1	1	1	1	1	1	3	1	1	1	1	1	1	1	1	1	1	0	1	1	1	1	1	1	1	0	7	1
1505	3	304	3	19	1	2	1	3	2	1	3	1	3	3	1	3	3	1	1	0	0	0	0	0	1	0	0	0	1	0	1	0	0	1	0	0	3	0
1506	3	305	3	19	1	1	1	3	2	1	3	3	3	3	1	1	2	1	1	1	0	1	0	0	0	1	1	0	1	0	0	0	0	1	1	1	4	0
1507	3	347	3	19	1	1	1	3	2	3	1	2	1	1	1	1	2	0	0	0	0	0	1	0	0	0	0	0	0	1	0	1	1	1	1	1	6	1
1508	3	2	3	20	1	1	1	3	2	3	1	1	3	3	1	3	2	0	0	0	0	0	0	0	1	0	0	0	0	1	1	0	0	1	0	1	4	0
1509	3	8	3	20	1	1	1	3	2	2	1	1	1	3	3	3	2	1	1	1	1	1	0	0	0	0	0	0	0	1	1	1	0	0	0	1	4	0
1510	3	9	3	20	1	1	1	3	2	1	2	3	2	1	1	3	1	1	1	1	1	0	0	0	0	1	1	0	1	0	0	0	1	1	0	0	3	0
1511	3	21	3	20	1	1	1	3	2	1	1	1	1	1	1	2	2	0	1	0	1	1	0	0	1	0	0	0	1	1	1	1	1	1	0	1	7	1
1512	3	25	3	20	1	1	1	3	2	3	3	3	3	3	3	3	3	0	0	0	1	0	0	0	0	0	0	0	0	0	0	0	0	0	0	0	0	0
1513	3	34	3	20	1	1	1	3	2	1	1	3	3	3	1	3	3	1	1	0	0	0	0	0	0	0	0	0	1	1	0	0	0	1	0	0	3	0
1514	3	35	3	20	1	1	1	3	2	1	1	3	1	3	1	3	2	0	1	1	1	0	0	0	1	0	0	0	1	1	0	1	0	1	0	1	5	0
1515	3	36	3	20	1	1	1	3	2	1	1	1	2	2	1	1	2	1	1	0	1	0	1	0	0	1	1	0	1	1	1	0	0	1	1	1	6	1
1516	3	37	3	20	1	1	1	3	2	1	1	2	3	3	1	1	2	1	1	1	1	1	0	0	1	1	0	0	1	1	0	0	0	1	1	1	5	0
1517	3	39	3	20	1	1	1	3	2	1	1	1	1	1	1	3	2	0	1	1	1	1	0	0	0	1	0	0	1	1	1	1	1	1	0	1	7	1
1518	3	41	3	20	1	1	1	3	2	1	1	2	1	1	1	1	2	1	1	1	1	0	0	1	1	1	0	0	1	1	0	1	1	1	1	1	7	1
1519	3	43	3	20	1	1	1	3	2	2	1	1	1	1	1	1	2	1	1	0	0	1	0	1	0	0	0	0	0	1	1	1	1	1	1	1	7	1
1520	3	45	3	20	1	1	1	3	2	1	1	1	1	3	1	3	2	0	0	0	0	0	0	0	0	0	0	1	1	1	1	1	0	1	0	1	6	1
1521	3	47	3	20	1	2	1	3	2	3	3	3	3	3	3	3	3	0	0	0	0	0	0	0	0	0	0	1	0	0	0	0	0	0	0	0	0	0
1522	3	50	3	20	1	2	1	3	2	1	1	2	1	2	1	1	2	1	1	0	1	0	0	0	1	0	0	0	1	1	0	1	0	1	1	1	6	1
1523	3	51	3	20	1	2	1	3	2	1	3	3	1	1	1	1	2	1	1	0	0	0	0	0	1	1	0	0	1	0	0	1	1	1	1	1	6	1
1524	3	53	3	20	1	2	1	3	2	1	3	1	1	3	1	3	2	1	1	0	1	0	0	0	0	0	0	0	1	0	1	1	0	1	0	1	5	0
1525	3	55	3	20	1	2	1	3	2	1	3	1	1	3	1	3	2	0	1	0	0	0	0	1	0	1	0	0	1	0	1	1	0	1	0	1	5	0
1526	3	57	3	20	1	2	1	3	2	3	1	2	1	2	1	1	2	1	1	0	1	1	1	1	1	1	1	0	0	1	0	1	0	1	1	1	5	0
1527	3	58	3	20	1	2	1	3	2	3	3	1	3	3	3	3	3	0	0	0	0	0	0	0	1	1	0	0	0	0	1	0	0	0	0	0	1	0
1528	3	61	3	20	1	2	1	3	2	1	3	1	3	3	1	1	2	0	1	0	0	0	0	0	0	0	0	0	1	0	1	0	0	1	1	1	5	0
1529	3	68	3	20	1	2	1	3	2	2	2	1	2	1	1	1	2	1	1	1	1	1	0	0	1	1	0	0	0	0	1	0	1	1	1	1	5	0
1530	3	73	3	20	1	2	1	3	2	1	2	1	2	1	1	1	2	0	1	0	1	0	0	0	1	1	0	0	1	0	1	0	1	1	1	1	6	1
1531	3	76	3	20	1	2	1	3	2	2	2	2	1	3	1	3	3	1	1	1	1	0	0	0	0	0	0	0	0	0	0	1	0	1	0	0	2	0
1532	3	77	3	20	1	2	1	3	2	3	3	3	1	3	1	3	2	0	0	0	0	0	0	0	1	0	0	0	0	0	0	1	0	1	0	1	3	0
1533	3	78	3	20	1	2	1	3	2	1	1	1	1	2	1	1	2	0	0	0	0	0	1	1	0	0	1	0	1	1	1	1	0	1	1	1	7	1
1534	3	79	3	20	1	2	1	3	2	2	1	2	2	1	1	1	2	0	0	0	0	0	0	0	1	0	0	0	0	1	0	0	1	1	1	1	5	0
1535	3	80	3	20	1	2	1	3	2	1	1	1	1	1	1	1	2	0	1	0	1	1	0	0	1	1	0	0	1	1	1	1	1	1	1	1	8	1
1536	3	81	3	20	1	2	1	3	2	1	1	1	1	2	1	1	1	1	1	0	0	1	0	0	0	0	0	0	1	1	1	1	0	1	1	0	6	1
1537	3	82	3	20	1	2	1	3	2	1	2	1	1	1	1	1	2	0	1	1	1	1	1	0	0	1	0	0	1	0	1	1	1	1	1	1	7	1
1538	3	85	3	20	1	2	1	3	2	3	3	3	3	1	1	1	2	1	1	0	1	1	0	0	0	0	0	0	0	0	0	0	1	1	1	1	4	0
1539	3	86	3	20	1	2	1	3	2	1	1	1	1	2	1	1	2	1	1	1	1	1	1	1	1	1	1	0	1	1	1	1	0	1	1	1	7	1
1540	3	87	3	20	1	2	1	3	2	3	3	3	3	3	3	3	3	1	1	1	0	0	0	0	0	0	0	0	0	0	0	0	0	0	0	0	0	0
1541	3	91	3	20	1	1	1	3	2	1	1	2	1	1	1	1	2	0	1	0	0	1	1	0	0	1	0	0	1	1	0	1	1	1	1	1	7	1
1542	3	95	3	20	1	1	1	3	2	3	3	3	1	3	3	3	3	1	1	0	1	0	0	0	1	1	0	0	0	0	0	1	0	0	0	0	1	0
1543	3	96	3	20	1	1	1	3	2	1	1	2	1	3	1	3	1	0	1	0	1	1	1	0	0	1	0	0	1	1	0	1	0	1	0	0	4	0
1544	3	99	3	20	1	1	1	3	2	1	3	1	1	3	1	3	2	1	1	0	0	1	0	0	1	1	0	0	1	0	1	1	0	1	0	1	5	0
1545	3	106	3	20	1	1	1	3	2	3	2	2	3	1	1	1	1	1	0	1	0	0	0	0	0	1	0	0	0	0	0	0	1	1	1	0	3	0
1546	3	107	3	20	1	1	1	3	2	3	3	3	3	3	3	3	3	0	1	0	0	0	0	0	1	0	0	0	0	0	0	0	0	0	0	0	0	0
1547	3	116	3	20	1	1	1	3	2	1	1	1	1	3	1	3	2	1	1	0	0	0	0	0	1	1	0	0	1	1	1	1	0	1	0	1	6	1
1548	3	117	3	20	1	1	1	3	2	1	2	3	1	1	1	1	1	1	1	1	0	1	1	0	1	1	0	0	1	0	0	1	1	1	1	0	5	0
1549	3	118	3	20	1	1	1	3	2	1	1	3	1	3	1	3	2	1	1	1	0	0	1	0	0	0	0	0	1	1	0	1	0	1	0	1	5	0
1550	3	122	3	20	1	1	1	3	2	2	1	2	1	1	1	1	2	0	1	0	1	1	0	1	0	1	0	0	0	1	0	1	1	1	1	1	6	1
1551	3	125	3	20	1	1	1	3	2	3	1	3	3	3	1	1	3	1	1	0	0	0	0	0	0	1	0	0	0	1	0	0	0	1	1	0	3	0
1552	3	126	3	20	1	1	1	3	2	1	3	3	1	1	1	3	2	1	1	0	1	0	0	1	1	1	1	0	1	0	0	1	1	1	0	1	5	0
1553	3	127	3	20	1	1	1	3	2	1	1	3	1	2	1	1	2	1	0	0	1	1	0	1	1	1	0	0	1	1	0	1	0	1	1	1	6	1
1554	3	128	3	20	1	1	1	3	2	2	3	3	1	1	1	1	2	1	0	0	0	1	0	1	1	0	0	0	0	0	0	1	1	1	1	1	5	0
1555	3	130	3	20	1	1	1	3	2	1	3	3	1	1	1	2	2	1	1	0	1	1	1	1	1	1	1	0	1	0	0	1	1	1	0	1	5	0
1556	3	133	3	20	1	1	1	3	2	1	2	1	1	2	1	3	1	1	1	1	1	1	1	1	1	0	0	0	1	0	1	1	0	1	0	0	4	0
1557	3	134	3	20	1	1	1	3	2	2	1	3	1	1	1	1	1	1	1	1	1	1	0	0	1	1	0	0	0	1	0	1	1	1	1	0	5	0
1558	3	144	3	20	1	1	1	3	2	3	3	2	1	2	1	1	1	1	1	0	0	0	0	0	0	1	0	0	0	0	0	1	0	1	1	0	3	0
1559	3	149	3	20	1	1	1	3	2	1	3	3	3	1	1	2	2	0	0	0	0	1	0	0	0	1	0	0	1	0	0	0	1	1	0	1	4	0
1560	3	150	3	20	1	1	1	3	2	1	1	1	1	3	1	1	2	1	1	0	1	1	1	0	1	1	0	0	1	1	1	1	0	1	1	1	7	1
1561	3	152	3	20	1	1	1	3	2	1	1	2	1	1	1	3	2	1	1	0	0	0	0	0	0	1	0	0	1	1	0	1	1	1	0	1	6	1
1562	3	160	3	20	1	1	1	3	2	1	1	1	1	2	1	2	2	0	1	0	0	0	0	0	0	0	0	0	1	1	1	1	0	1	0	1	6	1
1563	3	161	3	20	1	1	1	3	2	1	1	1	1	2	1	1	2	1	1	0	1	1	0	1	1	1	0	0	1	1	1	1	0	1	1	1	7	1
1564	3	162	3	20	1	1	1	3	2	2	1	1	2	2	1	2	2	0	1	0	1	0	0	0	0	0	0	0	0	1	1	0	0	1	0	1	4	0
1565	3	171	3	20	1	1	1	3	2	1	1	3	1	3	1	3	2	0	1	1	1	1	0	0	0	1	0	0	1	1	0	1	0	1	0	1	5	0
1566	3	174	3	20	1	1	1	3	2	1	3	1	3	2	1	3	3	0	0	0	0	1	0	0	1	0	0	0	1	0	1	0	0	1	0	0	3	0
1567	3	175	3	20	1	2	1	3	2	2	2	1	2	1	1	1	2	1	1	0	0	0	1	0	0	1	0	0	0	0	1	0	1	1	1	1	5	0
1568	3	183	3	20	1	2	1	3	2	1	3	1	1	2	1	2	2	1	0	0	1	1	0	1	0	0	0	0	1	0	1	1	0	1	0	1	5	0
1569	3	188	3	20	1	2	1	3	2	1	1	2	3	3	1	3	2	1	1	0	0	0	0	0	0	1	1	0	1	1	0	0	0	1	0	1	4	0
1570	3	192	3	20	1	2	1	3	2	3	3	3	3	3	1	3	3	0	0	0	0	1	0	1	0	1	0	0	0	0	0	0	0	1	0	0	1	0
1571	3	197	3	20	1	2	1	3	2	3	1	1	3	1	1	1	2	1	0	0	1	0	0	1	1	1	0	0	0	1	1	0	1	1	1	1	6	1
1572	3	201	3	20	1	2	1	3	2	3	1	1	1	1	1	1	2	1	1	1	1	0	0	1	1	0	0	0	0	1	1	1	1	1	1	1	7	1
1573	3	209	3	20	1	2	1	3	2	1	2	3	1	2	1	1	2	1	1	0	1	0	1	0	0	1	1	0	1	0	0	1	0	1	1	1	5	0
1574	3	210	3	20	1	2	1	3	2	1	3	3	3	3	1	2	2	0	1	0	1	0	1	0	0	1	0	0	1	0	0	0	0	1	0	1	3	0
1575	3	215	3	20	1	2	1	3	2	3	2	3	2	1	1	1	2	1	0	0	1	1	1	1	0	1	0	0	0	0	0	0	1	1	1	1	4	0
1576	3	216	3	20	1	2	1	3	2	3	3	3	3	3	3	3	3	0	1	0	0	0	0	1	1	1	0	0	0	0	0	0	0	0	0	0	0	0
1577	3	218	3	20	1	2	1	3	2	1	3	1	1	2	1	1	2	1	1	1	1	1	0	0	0	0	0	0	1	0	1	1	0	1	1	1	6	1
1578	3	219	3	20	1	2	1	3	2	1	3	3	3	2	1	1	3	1	0	0	1	1	0	1	0	1	1	0	1	0	0	0	0	1	1	0	3	0
1579	3	223	3	20	1	2	1	3	2	3	3	1	3	3	3	3	3	0	0	0	0	0	1	1	0	0	1	0	0	0	1	0	0	0	0	0	1	0
1580	3	225	3	20	1	2	1	3	2	3	2	2	1	3	2	1	2	1	0	0	1	1	0	1	1	1	1	0	0	0	0	1	0	0	1	1	3	0
1581	3	231	3	20	1	2	1	3	2	1	1	1	1	3	3	3	2	1	0	0	1	0	0	0	0	1	0	0	1	1	1	1	0	0	0	1	5	0
1582	3	232	3	20	1	2	1	3	2	3	3	1	3	1	1	3	2	1	1	0	1	0	0	0	0	1	0	0	0	0	1	0	1	1	0	1	4	0
1583	3	235	3	20	1	2	1	3	2	1	3	1	3	3	1	3	2	1	1	0	0	0	0	0	1	1	0	0	1	0	1	0	0	1	0	1	4	0
1584	3	240	3	20	1	2	1	3	2	3	1	2	1	3	1	1	2	1	0	0	1	0	0	1	0	1	0	0	0	1	0	1	0	1	1	1	5	0
1585	3	242	3	20	1	2	1	3	2	1	3	2	1	1	1	1	2	1	0	1	0	1	0	0	0	1	0	0	1	0	0	1	1	1	1	1	6	1
1586	3	243	3	20	1	2	1	3	2	1	1	2	1	1	1	1	2	1	1	0	1	1	0	1	1	1	1	0	1	1	0	1	1	1	1	1	7	1
1587	3	244	3	20	1	2	1	3	2	1	3	3	1	3	1	1	2	1	1	0	1	1	1	1	1	0	1	0	1	0	0	1	0	1	1	1	5	0
1588	3	245	3	20	1	2	1	3	2	3	1	1	1	1	1	2	2	1	1	0	0	1	0	0	0	0	0	0	0	1	1	1	1	1	0	1	6	1
1589	3	247	3	20	1	2	1	3	2	1	1	3	1	3	1	3	2	1	0	0	0	0	0	0	1	0	0	0	1	1	0	1	0	1	0	1	5	0
1590	3	250	3	20	1	2	1	3	2	3	3	3	3	3	3	3	3	0	0	0	0	0	1	0	0	0	0	0	0	0	0	0	0	0	0	0	0	0
1591	3	256	3	20	1	2	1	3	2	2	1	1	3	3	3	2	2	0	0	0	0	0	1	0	0	0	0	0	0	1	1	0	0	0	0	1	3	0
1592	3	259	3	20	1	2	1	3	2	1	1	2	2	1	1	2	2	1	1	1	0	0	0	0	1	0	0	0	1	1	0	0	1	1	0	1	5	0
1593	3	260	3	20	1	2	1	3	2	1	1	2	1	1	1	1	2	1	1	1	0	1	1	1	1	1	1	0	1	1	0	1	1	1	1	1	7	1
1594	3	265	3	20	1	2	1	3	2	1	3	3	2	1	1	1	2	0	1	0	1	0	1	0	0	1	0	0	1	0	0	0	1	1	1	1	5	0
1595	3	276	3	20	1	2	1	3	2	1	1	1	1	1	1	1	1	1	1	1	1	1	1	1	1	1	1	0	1	1	1	1	1	1	1	0	7	1
1596	3	277	3	20	1	2	1	3	2	1	1	3	3	3	3	3	2	1	1	0	1	0	0	1	1	0	0	0	1	1	0	0	0	0	0	1	3	0
1597	3	280	3	20	1	2	1	3	2	2	1	1	1	1	1	1	1	1	1	0	0	1	0	1	0	0	0	0	0	1	1	1	1	1	1	0	6	1
1598	3	282	3	20	1	2	1	3	2	2	3	1	1	3	1	1	2	1	0	1	0	0	0	0	0	0	0	0	0	0	1	1	0	1	1	1	5	0
1599	3	286	3	20	1	2	1	3	2	1	1	2	1	1	1	1	2	1	1	1	1	1	0	0	1	1	0	0	1	1	0	1	1	1	1	1	7	1
1600	3	287	3	20	1	2	1	3	2	1	1	3	1	1	1	1	2	1	1	1	1	1	0	1	1	0	0	0	1	1	0	1	1	1	1	1	7	1
1601	3	289	3	20	1	2	1	3	2	2	1	1	1	1	1	1	2	1	1	0	1	0	0	1	1	1	1	0	0	1	1	1	1	1	1	1	7	1
1602	3	290	3	20	1	2	1	3	2	2	1	1	1	1	1	1	2	1	1	1	1	1	0	1	0	1	0	0	0	1	1	1	1	1	1	1	7	1
1603	3	291	3	20	1	2	1	3	2	2	1	1	3	2	1	3	2	0	0	0	0	1	0	1	0	1	0	0	0	1	1	0	0	1	0	1	4	0
1604	3	292	3	20	1	2	1	3	2	2	1	1	2	2	1	1	2	0	0	0	0	0	0	0	1	0	0	0	0	1	1	0	0	1	1	1	5	0
1605	3	293	3	20	1	2	1	3	2	1	1	3	1	3	1	1	2	1	1	0	0	0	0	0	0	0	0	0	1	1	0	1	0	1	1	1	6	1
1606	3	300	3	20	1	2	1	3	2	3	1	3	1	3	1	3	3	1	1	1	0	0	0	0	0	0	0	0	0	1	0	1	0	1	0	0	3	0
1607	3	301	3	20	1	2	1	3	2	1	1	1	1	3	3	3	2	0	1	0	1	0	0	0	0	1	0	0	1	1	1	1	0	0	0	1	5	0
1608	3	303	3	20	1	2	1	3	2	1	1	3	3	1	1	1	2	1	1	1	0	0	0	1	0	1	0	0	1	1	0	0	1	1	1	1	6	1
1609	3	307	3	20	1	1	1	3	2	1	1	1	1	3	1	2	2	1	1	0	0	0	1	0	1	1	0	0	1	1	1	1	0	1	0	1	6	1
1610	3	308	3	20	1	1	1	3	2	3	3	3	3	2	1	2	2	1	1	1	1	1	1	1	1	1	1	0	0	0	0	0	0	1	0	1	2	0
1611	3	309	3	20	1	1	1	3	2	2	1	1	1	3	3	2	2	0	1	0	0	0	0	0	1	1	0	0	0	1	1	1	0	0	0	1	4	0
1612	3	314	3	20	1	1	1	3	2	1	3	3	1	1	1	3	2	1	0	0	0	0	0	0	1	0	0	0	1	0	0	1	1	1	0	1	5	0
1613	3	315	3	20	1	1	1	3	2	1	1	1	1	2	1	2	2	0	0	0	0	0	0	0	0	1	0	0	1	1	1	1	0	1	0	1	6	1
1614	3	319	3	20	1	1	1	3	2	1	1	1	1	1	1	1	1	1	1	1	1	1	1	1	1	1	1	0	1	1	1	1	1	1	1	0	7	1
1615	3	324	3	20	1	1	1	3	2	2	1	1	1	1	1	1	2	1	1	0	1	1	0	0	1	1	0	0	0	1	1	1	1	1	1	1	7	1
1616	3	325	3	20	1	1	1	3	2	1	2	1	1	1	1	1	2	0	1	0	1	1	0	0	1	1	0	0	1	0	1	1	1	1	1	1	7	1
1617	3	327	3	20	1	1	1	3	2	3	3	3	3	3	1	3	3	1	1	0	0	0	0	0	1	1	0	0	0	0	0	0	0	1	0	0	1	0
1618	3	330	3	20	1	1	1	3	2	1	1	1	1	2	1	1	2	0	0	0	0	0	0	0	0	1	0	0	1	1	1	1	0	1	1	1	7	1
1619	3	3	3	21	2	1	1	3	2	1	3	3	1	3	1	3	3	0	0	0	0	0	0	0	1	0	0	0	1	0	0	1	0	1	0	0	3	0
1620	3	12	3	21	2	1	1	3	2	1	1	1	1	2	1	1	2	0	1	0	0	1	1	1	1	0	0	0	1	1	1	1	0	1	1	1	7	1
1621	3	13	3	21	2	1	1	3	2	1	1	3	1	1	1	1	2	1	1	1	1	0	0	0	0	1	0	0	1	1	0	1	1	1	1	1	7	1
1622	3	18	3	21	2	1	1	3	2	1	2	3	1	1	1	1	2	1	1	1	1	1	1	1	1	1	1	0	1	0	0	1	1	1	1	1	6	1
1623	3	20	3	21	2	1	1	3	2	1	1	2	2	3	1	1	2	0	1	0	1	1	0	0	0	1	0	0	1	1	0	0	0	1	1	1	5	0
1624	3	22	3	21	2	1	1	3	2	2	1	2	1	1	2	1	2	1	1	0	1	0	0	0	1	1	0	0	0	1	0	1	1	0	1	1	5	0
1625	3	38	3	21	2	1	1	3	2	3	1	1	1	1	1	1	1	0	1	1	1	0	1	0	1	0	0	0	0	1	1	1	1	1	1	0	6	1
1626	3	46	3	21	2	2	1	3	2	2	2	1	1	1	1	1	1	1	0	1	0	0	1	0	0	0	0	0	0	0	1	1	1	1	1	0	5	0
1627	3	48	3	21	2	2	1	3	2	1	1	1	1	1	1	1	2	1	1	0	0	0	1	0	0	0	0	0	1	1	1	1	1	1	1	1	8	1
1628	3	52	3	21	2	2	1	3	2	1	1	3	1	2	3	1	2	1	1	0	0	0	1	0	0	1	0	0	1	1	0	1	0	0	1	1	5	0
1629	3	54	3	21	2	2	1	3	2	3	3	3	3	3	3	3	3	0	0	0	0	0	0	0	0	0	0	1	0	0	0	0	0	0	0	0	0	0
1630	3	56	3	21	2	2	1	3	2	3	3	3	3	3	1	3	3	1	0	0	0	0	0	0	0	0	0	0	0	0	0	0	0	1	0	0	1	0
1631	3	59	3	21	2	2	1	3	2	1	1	3	1	3	3	3	2	1	1	0	1	0	0	0	0	0	0	0	1	1	0	1	0	0	0	1	4	0
1632	3	62	3	21	2	2	1	3	2	3	3	1	3	3	3	3	3	0	0	0	0	0	0	0	0	0	0	1	0	0	1	0	0	0	0	0	1	0
1633	3	63	3	21	2	2	1	3	2	3	3	3	3	3	1	3	3	0	1	0	1	0	0	0	0	0	0	0	0	0	0	0	0	1	0	0	1	0
1634	3	64	3	21	2	2	1	3	2	1	1	3	1	1	1	3	2	1	0	0	0	0	1	0	1	1	0	0	1	1	0	1	1	1	0	1	6	1
1635	3	69	3	21	2	2	1	3	2	3	1	3	3	3	1	3	3	1	1	1	1	0	0	0	0	1	0	0	0	1	0	0	0	1	0	0	2	0
1636	3	70	3	21	2	2	1	3	2	2	3	1	2	3	1	1	2	0	1	1	1	1	0	0	1	1	0	0	0	0	1	0	0	1	1	1	4	0
1637	3	71	3	21	2	2	1	3	2	1	3	1	1	1	1	3	3	0	1	0	1	0	0	0	0	0	0	0	1	0	1	1	1	1	0	0	5	0
1638	3	83	3	21	2	2	1	3	2	1	1	3	1	2	3	3	2	0	1	1	1	1	0	0	1	1	0	0	1	1	0	1	0	0	0	1	4	0
1639	3	88	3	21	2	2	1	3	2	3	3	1	1	3	1	1	2	1	1	0	0	0	0	1	0	1	0	0	0	0	1	1	0	1	1	1	5	0
1640	3	105	3	21	2	1	1	3	2	1	1	1	1	3	1	2	2	1	1	1	1	1	0	1	1	1	1	0	1	1	1	1	0	1	0	1	6	1
1641	3	114	3	21	2	1	1	3	2	1	2	3	1	1	1	1	2	1	1	1	1	1	1	1	1	1	1	0	1	0	0	1	1	1	1	1	6	1
1642	3	155	3	21	2	1	1	3	2	1	1	1	1	1	1	1	2	1	1	0	0	1	1	0	1	1	0	0	1	1	1	1	1	1	1	1	8	1
1643	3	163	3	21	2	1	1	3	2	2	1	1	1	1	1	1	1	1	1	1	0	1	0	0	1	1	0	0	0	1	1	1	1	1	1	0	6	1
1644	3	168	3	21	2	1	1	3	2	1	1	3	1	1	1	1	2	1	1	1	1	1	0	0	1	1	0	0	1	1	0	1	1	1	1	1	7	1
1645	3	172	3	21	2	1	1	3	2	2	2	1	1	2	1	1	2	1	1	1	0	1	0	0	1	1	0	0	0	0	1	1	0	1	1	1	5	0
1646	3	220	3	21	2	2	1	3	2	3	3	3	2	3	3	1	2	1	0	0	0	0	0	0	1	0	0	0	0	0	0	0	0	0	1	1	2	0
1647	3	224	3	21	2	2	1	3	2	1	2	3	1	2	1	2	3	0	0	0	0	0	0	0	0	0	0	1	1	0	0	1	0	1	0	0	3	0
1648	3	226	3	21	2	2	1	3	2	3	3	1	1	1	1	1	2	0	0	0	1	1	0	0	0	0	0	0	0	0	1	1	1	1	1	1	6	1
1649	3	227	3	21	2	2	1	3	2	1	1	1	2	2	1	1	2	0	1	0	1	0	1	0	0	1	0	0	1	1	1	0	0	1	1	1	6	1
1650	3	228	3	21	2	2	1	3	2	3	1	3	3	3	3	3	2	0	1	0	0	0	0	0	0	1	0	0	0	1	0	0	0	0	0	1	2	0
1651	3	229	3	21	2	2	1	3	2	1	1	1	1	2	1	1	2	0	1	0	1	1	0	0	0	0	0	0	1	1	1	1	0	1	1	1	7	1
1652	3	233	3	21	2	2	1	3	2	1	2	3	1	3	1	3	3	1	0	0	0	1	0	1	1	0	0	0	1	0	0	1	0	1	0	0	3	0
1653	3	236	3	21	2	2	1	3	2	1	3	1	1	1	3	3	2	1	1	0	1	1	0	0	1	1	0	0	1	0	1	1	1	0	0	1	5	0
1654	3	237	3	21	2	2	1	3	2	1	2	1	1	1	1	1	2	0	0	0	1	0	0	0	1	0	0	0	1	0	1	1	1	1	1	1	7	1
1655	3	239	3	21	2	2	1	3	2	1	1	1	2	1	1	1	2	0	0	0	1	0	1	0	0	1	0	0	1	1	1	0	1	1	1	1	7	1
1656	3	241	3	21	2	2	1	3	2	1	2	1	1	1	1	1	2	0	0	0	0	0	0	0	0	1	0	0	1	0	1	1	1	1	1	1	7	1
1657	3	246	3	21	2	2	1	3	2	3	1	3	3	2	1	1	2	1	1	0	1	1	0	1	0	0	0	0	0	1	0	0	0	1	1	1	4	0
1658	3	248	3	21	2	2	1	3	2	1	1	1	2	1	1	1	2	1	1	1	1	0	0	0	0	0	0	0	1	1	1	0	1	1	1	1	7	1
1659	3	249	3	21	2	2	1	3	2	2	2	1	2	1	1	1	2	1	1	1	1	1	1	1	1	1	0	0	0	0	1	0	1	1	1	1	5	0
1660	3	253	3	21	2	2	1	3	2	1	1	1	1	3	1	3	2	0	1	1	0	1	0	0	0	0	0	0	1	1	1	1	0	1	0	1	6	1
1661	3	254	3	21	2	2	1	3	2	3	3	3	3	3	3	1	3	1	0	0	0	0	1	0	1	0	0	0	0	0	0	0	0	0	1	0	1	0
1662	3	255	3	21	2	2	1	3	2	1	1	1	1	1	1	1	2	1	1	1	1	1	1	1	1	1	1	0	1	1	1	1	1	1	1	1	8	1
1663	3	258	3	21	2	2	1	3	2	3	3	3	3	3	3	3	3	0	1	0	0	1	0	0	0	0	0	0	0	0	0	0	0	0	0	0	0	0
1664	3	261	3	21	2	2	1	3	2	3	1	3	3	3	3	3	2	1	1	0	1	0	0	0	0	0	0	0	0	1	0	0	0	0	0	1	2	0
1665	3	306	3	21	2	1	1	3	2	3	3	3	1	1	1	3	3	0	1	0	1	0	0	0	0	1	0	0	0	0	0	1	1	1	0	0	3	0
1666	3	311	3	21	2	1	1	3	2	3	3	3	3	3	3	3	3	1	0	0	1	1	0	0	0	0	0	1	0	0	0	0	0	0	0	0	0	0
1667	3	313	3	21	2	1	1	3	2	1	1	1	1	2	1	1	2	0	0	0	0	1	0	1	0	1	0	0	1	1	1	1	0	1	1	1	7	1
1668	3	316	3	21	2	1	1	3	2	1	1	1	1	2	1	1	2	1	1	1	1	1	1	1	1	1	0	1	1	1	1	1	0	1	1	1	7	1
1669	3	326	3	21	2	1	1	3	2	1	2	1	1	1	1	1	2	1	0	0	0	0	0	0	0	1	0	0	1	0	1	1	1	1	1	1	7	1
1670	3	328	3	21	2	1	1	3	2	1	1	1	1	3	1	3	2	0	1	0	0	1	1	0	1	1	0	0	1	1	1	1	0	1	0	1	6	1
1671	3	331	3	21	2	1	1	3	2	2	1	1	1	3	1	1	2	0	0	0	0	0	1	0	0	0	0	0	0	1	1	1	0	1	1	1	6	1
1672	3	335	3	21	2	1	1	3	2	1	3	3	1	1	1	1	3	1	0	1	0	0	1	0	0	1	0	0	1	0	0	1	1	1	1	0	5	0
1673	3	336	3	21	2	1	1	3	2	1	1	3	1	1	1	3	3	1	0	0	0	0	1	0	1	1	0	0	1	1	0	1	1	1	0	0	5	0
1674	3	338	3	21	2	1	1	3	2	1	1	1	1	1	1	1	2	1	1	0	0	0	0	0	1	0	0	0	1	1	1	1	1	1	1	1	8	1
1675	3	340	3	21	2	1	1	3	2	1	2	1	1	1	1	1	2	0	0	0	0	0	1	0	0	1	0	0	1	0	1	1	1	1	1	1	7	1
1676	3	341	3	21	2	1	1	3	2	1	1	1	1	2	1	2	2	1	1	0	1	0	1	0	1	0	0	0	1	1	1	1	0	1	0	1	6	1
1677	3	344	3	21	2	1	1	3	2	1	3	1	1	2	1	1	2	1	0	0	1	1	0	0	1	1	0	0	1	0	1	1	0	1	1	1	6	1
1678	3	30	3	22	2	1	1	3	2	3	1	1	1	1	1	1	3	1	1	0	1	1	0	1	0	0	1	0	0	1	1	1	1	1	1	0	6	1
1679	3	31	3	22	2	1	1	3	2	3	3	3	1	1	1	1	1	0	1	0	1	1	0	0	1	1	0	0	0	0	0	1	1	1	1	0	4	0
1680	3	42	3	22	2	1	1	3	2	1	1	1	1	2	1	2	2	1	0	0	0	1	1	0	0	1	0	0	1	1	1	1	0	1	0	1	6	1
1681	3	44	3	22	2	1	1	3	2	3	3	2	1	3	1	3	2	0	0	1	0	0	0	0	0	0	0	0	0	0	0	1	0	1	0	1	3	0
1682	3	65	3	22	2	2	1	3	2	1	3	1	1	1	1	1	2	1	0	0	0	0	0	0	1	1	0	0	1	0	1	1	1	1	1	1	7	1
1683	3	75	3	22	2	2	1	3	2	1	1	1	1	1	1	1	3	1	1	1	1	1	0	0	1	1	0	0	1	1	1	1	1	1	1	0	7	1
1684	3	252	3	22	2	2	1	3	2	1	1	1	1	1	1	1	2	0	1	0	0	1	1	0	0	0	0	0	1	1	1	1	1	1	1	1	8	1
1685	3	322	3	22	2	1	1	3	2	1	1	3	1	1	1	1	1	1	0	1	1	0	0	0	0	0	0	0	1	1	0	1	1	1	1	0	6	1
1686	3	323	3	22	2	1	1	3	2	1	1	1	1	1	1	1	2	1	1	0	0	0	0	0	1	1	0	0	1	1	1	1	1	1	1	1	8	1
1687	3	337	3	22	2	1	1	3	2	1	1	1	1	3	1	3	3	1	1	0	0	0	1	0	0	1	0	0	1	1	1	1	0	1	0	0	5	0
1688	3	342	3	22	2	1	1	3	2	1	1	1	1	3	1	1	2	0	1	0	0	1	0	0	0	1	0	0	1	1	1	1	0	1	1	1	7	1
1689	3	343	3	22	2	1	1	3	2	1	3	3	3	1	1	3	3	1	1	0	0	0	0	0	0	1	0	0	1	0	0	0	1	1	0	0	3	0
1690	3	222	3	19	1	2	1	3	3	2	1	1	1	1	1	1	1	0	0	0	1	1	0	0	1	1	0	0	0	1	1	1	1	1	1	0	6	1
1691	3	49	3	20	1	2	1	3	3	1	3	1	1	3	1	3	2	1	1	1	1	1	1	1	1	1	1	0	1	0	1	1	0	1	0	1	5	0
1692	3	427	3	17	1	1	1	3	1	1	1	1	1	1	1	1	1	1	1	1	1	1	0	0	0	0	0	0	1	1	1	1	1	1	1	0	7	1
1693	3	442	3	17	1	1	1	3	1	1	1	1	1	3	1	1	2	0	0	0	0	0	1	0	0	0	0	0	1	1	1	1	0	1	1	1	7	1
1694	3	595	3	17	1	2	1	3	1	3	1	3	3	1	1	1	3	0	0	0	0	0	0	0	0	0	0	1	0	1	0	0	1	1	1	0	4	0
1695	3	602	3	17	1	2	1	3	1	1	2	1	1	2	1	1	2	1	0	0	0	0	0	0	0	0	0	0	1	0	1	1	0	1	1	1	6	1
1696	3	619	3	17	1	2	1	3	1	1	2	1	1	2	1	2	2	0	0	0	0	0	0	0	0	0	0	1	1	0	1	1	0	1	0	1	5	0
1697	3	402	3	18	1	1	1	3	1	1	1	1	1	1	1	2	2	0	0	0	0	0	0	0	1	0	0	0	1	1	1	1	1	1	0	1	7	1
1698	3	404	3	18	1	1	1	3	1	1	1	1	1	1	1	1	2	1	0	0	0	1	1	0	0	0	0	0	1	1	1	1	1	1	1	1	8	1
1699	3	405	3	18	1	1	1	3	3	1	1	1	3	2	3	3	2	1	1	1	1	1	1	1	1	1	1	0	1	1	1	0	0	0	0	1	4	0
1700	3	406	3	18	1	1	1	3	1	1	1	2	1	2	1	2	1	0	1	0	1	0	1	1	0	0	0	0	1	1	0	1	0	1	0	0	4	0
1701	3	410	3	18	1	1	1	3	2	1	2	1	1	2	1	2	2	0	1	0	0	1	1	0	0	0	0	0	1	0	1	1	0	1	0	1	5	0
1702	3	411	3	18	1	1	1	3	1	1	1	1	1	1	1	1	2	0	1	0	0	0	1	1	0	0	0	0	1	1	1	1	1	1	1	1	8	1
1703	3	412	3	18	1	1	1	3	1	1	2	1	1	2	1	2	3	1	0	0	0	0	0	0	1	0	0	0	1	0	1	1	0	1	0	0	4	0
1704	3	413	3	18	1	1	1	3	1	1	2	1	1	2	1	2	2	1	0	0	0	0	1	0	1	0	0	0	1	0	1	1	0	1	0	1	5	0
1705	3	417	3	18	1	1	1	3	1	1	3	1	1	3	1	3	2	0	0	0	0	0	0	0	1	1	0	0	1	0	1	1	0	1	0	1	5	0
1706	3	421	3	18	1	1	1	3	1	1	3	3	3	3	3	3	3	0	1	0	0	0	0	0	0	0	0	0	1	0	0	0	0	0	0	0	1	0
1707	3	423	3	18	1	1	1	3	1	1	1	1	3	3	3	3	3	0	0	0	0	1	0	0	1	1	0	0	1	1	1	0	0	0	0	0	3	0
1708	3	428	3	18	1	1	1	3	1	1	3	1	1	3	1	3	2	0	1	0	1	0	0	0	0	0	0	0	1	0	1	1	0	1	0	1	5	0
1709	3	429	3	18	1	1	1	3	2	1	2	1	1	1	1	1	3	1	1	0	1	1	1	0	1	1	0	0	1	0	1	1	1	1	1	0	6	1
1710	3	431	3	18	1	1	1	3	1	1	1	1	1	3	1	3	2	0	0	0	0	0	1	0	0	0	0	0	1	1	1	1	0	1	0	1	6	1
1711	3	433	3	18	1	1	1	3	1	1	1	1	1	1	1	1	2	0	1	1	0	1	0	1	1	0	0	0	1	1	1	1	1	1	1	1	8	1
1712	3	434	3	18	1	1	1	3	1	3	3	3	3	3	3	3	3	0	0	0	0	0	1	0	0	0	0	0	0	0	0	0	0	0	0	0	0	0
1713	3	436	3	18	1	1	1	3	1	1	2	2	1	1	1	1	1	0	1	1	0	1	1	0	0	0	0	0	1	0	0	1	1	1	1	0	5	0
1714	3	439	3	18	1	1	1	3	2	1	2	1	2	1	1	2	2	0	0	0	0	0	0	0	0	1	0	0	1	0	1	0	1	1	0	1	5	0
1715	3	443	3	18	1	1	1	3	1	1	1	1	1	1	1	1	2	0	0	0	1	1	0	0	0	1	0	0	1	1	1	1	1	1	1	1	8	1
1716	3	444	3	18	1	1	1	3	2	1	1	1	1	3	1	3	2	0	0	0	0	0	1	0	0	0	0	0	1	1	1	1	0	1	0	1	6	1
1717	3	447	3	18	1	1	1	3	1	1	1	3	1	3	1	3	2	0	0	0	0	0	1	0	0	1	1	0	1	1	0	1	0	1	0	1	5	0
1718	3	449	3	18	1	1	1	3	1	1	1	1	1	1	1	1	2	1	0	0	1	1	0	1	1	1	1	0	1	1	1	1	1	1	1	1	8	1
1719	3	463	3	18	1	2	1	3	1	1	1	3	3	3	1	3	3	1	0	0	0	0	0	0	0	0	0	0	1	1	0	0	0	1	0	0	3	0
1720	3	473	3	18	1	2	1	3	1	1	3	1	1	3	1	1	2	0	1	0	0	1	0	1	0	1	0	0	1	0	1	1	0	1	1	1	6	1
1721	3	480	3	18	1	2	1	3	1	1	1	1	2	3	1	1	2	0	0	0	0	0	0	0	1	1	0	0	1	1	1	0	0	1	1	1	6	1
1722	3	483	3	18	1	2	1	3	4	1	1	1	1	3	1	1	2	0	0	0	1	0	0	0	1	1	0	0	1	1	1	1	0	1	1	1	7	1
1723	3	537	3	18	1	2	1	3	1	1	3	1	1	1	1	1	2	0	1	0	0	0	0	0	1	1	0	0	1	0	1	1	1	1	1	1	7	1
1724	3	589	3	18	1	2	1	3	3	3	1	1	3	1	1	1	2	1	1	0	0	1	1	1	0	0	0	0	0	1	1	0	1	1	1	1	6	1
1725	3	590	3	18	1	2	1	3	1	1	2	2	3	1	1	1	2	0	1	0	0	0	0	0	1	0	0	0	1	0	0	0	1	1	1	1	5	0
1726	3	593	3	18	1	2	1	3	1	1	1	1	1	1	1	1	2	0	0	0	0	0	0	0	1	0	0	1	1	1	1	1	1	1	1	1	8	1
1727	3	597	3	18	1	2	1	3	3	1	1	1	1	2	1	1	2	1	0	0	0	0	0	0	0	0	0	0	1	1	1	1	0	1	1	1	7	1
1728	3	600	3	18	1	2	1	3	1	1	2	1	1	1	1	1	2	0	0	0	0	1	0	0	0	1	1	0	1	0	1	1	1	1	1	1	7	1
1729	3	601	3	18	1	2	1	3	3	3	1	1	1	1	1	1	2	0	0	0	0	0	0	0	0	1	0	0	0	1	1	1	1	1	1	1	7	1
1730	3	603	3	18	1	2	1	3	1	3	2	1	1	1	1	1	2	1	1	1	1	1	1	1	1	1	0	0	0	0	1	1	1	1	1	1	6	1
1731	3	605	3	18	1	2	1	3	1	3	1	1	3	3	1	3	3	1	1	0	1	1	0	1	1	1	1	0	0	1	1	0	0	1	0	0	3	0
1732	3	606	3	18	1	2	1	3	1	1	3	1	1	3	1	3	2	0	1	1	1	0	0	0	1	0	0	0	1	0	1	1	0	1	0	1	5	0
1733	3	607	3	18	1	2	1	3	1	1	1	1	1	1	1	2	2	0	0	0	0	1	0	0	0	0	0	0	1	1	1	1	1	1	0	1	7	1
1734	3	608	3	18	1	2	1	3	1	1	3	1	1	1	1	1	2	1	1	0	0	0	0	0	1	0	0	0	1	0	1	1	1	1	1	1	7	1
1735	3	611	3	18	1	2	1	3	3	1	2	1	3	1	1	2	2	0	0	0	0	0	0	0	0	0	0	1	1	0	1	0	1	1	0	1	5	0
1736	3	615	3	18	1	2	1	3	1	1	1	1	1	3	1	3	2	0	0	0	0	0	0	0	1	1	0	0	1	1	1	1	0	1	0	1	6	1
1737	3	616	3	18	1	2	1	3	2	3	3	3	3	3	3	3	3	0	1	0	0	0	0	0	1	0	0	0	0	0	0	0	0	0	0	0	0	0
1738	3	617	3	18	1	2	1	3	2	3	3	3	3	3	3	3	3	0	0	0	0	0	0	0	0	0	0	1	0	0	0	0	0	0	0	0	0	0
1739	3	620	3	18	1	2	1	3	1	1	1	1	1	1	1	1	2	1	1	0	0	1	1	0	0	1	1	0	1	1	1	1	1	1	1	1	8	1
1740	3	621	3	18	1	2	1	3	1	1	2	1	1	3	1	3	2	0	0	1	1	0	0	0	0	0	0	0	1	0	1	1	0	1	0	1	5	0
1741	3	630	3	18	1	2	1	3	1	1	3	2	1	1	1	1	2	0	0	0	0	0	0	0	1	0	0	0	1	0	0	1	1	1	1	1	6	1
1742	3	632	3	18	1	2	1	3	3	1	1	1	3	1	1	3	2	1	1	0	1	0	0	0	1	1	0	0	1	1	1	0	1	1	0	1	6	1
1743	3	633	3	18	1	2	1	3	1	1	2	1	1	2	1	1	2	0	0	0	0	0	0	0	1	1	0	0	1	0	1	1	0	1	1	1	6	1
1744	3	634	3	18	1	1	1	3	1	3	3	2	3	3	1	1	2	0	0	0	0	0	1	0	0	0	0	0	0	0	0	0	0	1	1	1	3	0
1745	3	646	3	18	1	1	1	3	1	1	3	1	3	2	1	3	3	0	0	0	0	0	1	0	0	0	0	1	1	0	1	0	0	1	0	0	3	0
1746	3	666	3	18	1	1	1	3	1	1	1	1	1	2	1	2	2	0	0	0	0	1	0	0	0	1	0	0	1	1	1	1	0	1	0	1	6	1
1747	3	60	3	19	1	2	1	3	2	1	3	1	3	2	1	1	2	1	1	1	1	1	1	1	1	1	1	0	1	0	1	0	0	1	1	1	5	0
1748	3	362	3	19	1	2	1	3	1	1	1	1	1	3	1	3	2	0	1	0	1	0	0	0	1	0	0	0	1	1	1	1	0	1	0	1	6	1
1749	3	399	3	19	1	1	1	3	1	1	2	1	1	1	1	3	2	1	0	0	0	0	0	0	1	0	0	0	1	0	1	1	1	1	0	1	6	1
1750	3	400	3	19	1	1	1	3	1	1	1	1	1	1	1	3	2	0	0	0	0	0	1	1	1	0	0	0	1	1	1	1	1	1	0	1	7	1
1751	3	401	3	19	1	1	1	3	1	1	2	1	1	1	1	3	2	1	0	0	0	0	0	0	1	0	0	0	1	0	1	1	1	1	0	1	6	1
1752	3	403	3	19	1	1	1	3	2	1	3	3	3	3	3	3	3	0	0	0	0	1	0	0	0	0	0	0	1	0	0	0	0	0	0	0	1	0
1753	3	407	3	19	1	1	1	3	2	1	2	1	1	3	3	1	2	0	0	0	0	0	0	0	0	0	0	1	1	0	1	1	0	0	1	1	5	0
1754	3	408	3	19	1	1	1	3	1	1	2	1	1	1	1	2	2	1	1	0	0	0	0	0	0	0	0	0	1	0	1	1	1	1	0	1	6	1
1755	3	414	3	19	1	1	1	3	2	1	1	1	1	1	1	1	2	0	1	0	1	1	0	0	0	1	0	0	1	1	1	1	1	1	1	1	8	1
1756	3	416	3	19	1	1	1	3	2	1	1	1	2	2	1	1	2	0	0	0	1	0	0	0	0	0	0	0	1	1	1	0	0	1	1	1	6	1
1757	3	418	3	19	1	1	1	3	1	1	1	1	2	2	1	1	2	1	1	1	1	1	1	1	0	1	0	0	1	1	1	0	0	1	1	1	6	1
1758	3	420	3	19	1	1	1	3	1	1	2	1	3	3	3	3	3	1	1	0	0	0	0	0	0	0	0	0	1	0	1	0	0	0	0	0	2	0
1759	3	422	3	19	1	1	1	3	1	1	3	1	3	3	1	3	3	1	0	0	0	0	0	1	1	0	0	0	1	0	1	0	0	1	0	0	3	0
1760	3	424	3	19	1	1	1	3	1	1	3	3	3	3	3	3	3	1	1	1	1	1	1	1	1	1	0	0	1	0	0	0	0	0	0	0	1	0
1761	3	425	3	19	1	1	2	3	1	1	1	1	1	3	1	2	2	0	1	0	1	0	0	0	0	0	0	0	1	1	1	1	0	1	0	1	6	1
1762	3	426	3	19	1	1	1	3	2	1	3	1	3	3	3	3	3	0	1	0	0	0	0	0	0	1	0	0	1	0	1	0	0	0	0	0	2	0
1763	3	432	3	19	1	1	1	3	2	1	1	1	1	1	1	2	2	1	1	1	1	1	0	0	0	0	0	0	1	1	1	1	1	1	0	1	7	1
1764	3	435	3	19	1	1	1	3	2	1	1	1	1	1	1	1	2	1	1	1	1	1	1	0	1	1	0	0	1	1	1	1	1	1	1	1	8	1
1765	3	438	3	19	1	1	1	3	1	1	1	1	1	1	1	1	1	0	1	1	1	0	1	1	0	0	0	0	1	1	1	1	1	1	1	0	7	1
1766	3	445	3	19	1	1	1	3	1	1	1	3	1	2	1	3	2	1	0	0	0	1	0	0	1	0	0	0	1	1	0	1	0	1	0	1	5	0
1767	3	446	3	19	1	1	2	3	3	1	1	3	1	3	1	1	2	1	1	1	1	1	1	1	1	1	1	0	1	1	0	1	0	1	1	1	6	1
1768	3	453	3	19	1	2	1	3	2	3	3	3	3	3	1	1	2	0	0	0	0	0	1	0	0	1	0	0	0	0	0	0	0	1	1	1	3	0
1769	3	454	3	19	1	2	1	3	1	1	3	1	1	1	1	2	2	0	0	0	1	0	0	0	1	0	0	0	1	0	1	1	1	1	0	1	6	1
1770	3	455	3	19	1	2	1	3	1	1	1	1	2	2	1	3	2	0	0	0	1	0	0	0	1	0	0	0	1	1	1	0	0	1	0	1	5	0
1771	3	458	3	19	1	2	1	3	1	1	1	1	1	3	1	1	2	1	0	0	0	0	0	0	0	0	0	0	1	1	1	1	0	1	1	1	7	1
1772	3	459	3	19	1	2	1	3	1	1	2	1	1	1	1	1	2	1	1	1	0	1	0	0	0	0	0	0	1	0	1	1	1	1	1	1	7	1
1773	3	460	3	19	1	2	1	3	1	1	1	2	1	2	1	1	1	1	1	0	0	0	0	0	0	0	0	0	1	1	0	1	0	1	1	0	5	0
1774	3	461	3	19	1	2	1	3	1	1	2	1	3	1	1	1	2	1	1	0	1	0	0	0	0	0	0	0	1	0	1	0	1	1	1	1	6	1
1775	3	462	3	19	1	2	1	3	1	1	2	3	3	3	1	1	2	0	0	0	0	0	0	0	0	1	0	0	1	0	0	0	0	1	1	1	4	0
1776	3	465	3	19	1	2	1	3	1	1	2	1	3	1	3	1	2	1	1	0	1	1	0	0	1	0	0	0	1	0	1	0	1	0	1	1	5	0
1777	3	467	3	19	1	2	2	3	3	1	3	1	1	3	1	1	2	0	0	0	1	0	0	0	1	0	1	0	1	0	1	1	0	1	1	1	6	1
1778	3	471	3	19	1	2	1	3	1	1	2	1	1	3	1	1	2	1	1	0	1	0	0	0	0	1	1	0	1	0	1	1	0	1	1	1	6	1
1779	3	474	3	19	1	2	1	3	1	1	3	1	1	2	3	1	3	0	1	0	0	1	0	0	0	0	0	0	1	0	1	1	0	0	1	0	4	0
1780	3	475	3	19	1	2	1	3	1	3	3	1	1	3	1	3	3	0	0	0	0	0	0	0	0	0	0	1	0	0	1	1	0	1	0	0	3	0
1781	3	476	3	19	1	2	1	3	1	3	3	3	3	3	3	3	3	1	1	1	1	0	0	0	0	0	0	0	0	0	0	0	0	0	0	0	0	0
1782	3	479	3	19	1	2	1	3	2	1	1	1	1	3	1	1	3	1	1	0	0	0	0	0	0	1	0	0	1	1	1	1	0	1	1	0	6	1
1783	3	481	3	19	1	2	1	3	1	1	1	1	1	1	1	1	2	0	1	0	0	0	1	0	0	0	0	0	1	1	1	1	1	1	1	1	8	1
1784	3	484	3	19	1	2	1	3	1	1	1	1	1	3	1	1	2	0	1	0	0	1	0	0	1	1	0	0	1	1	1	1	0	1	1	1	7	1
1785	3	490	3	19	1	2	1	3	1	1	3	1	1	1	1	3	2	0	0	0	1	0	0	0	0	1	0	0	1	0	1	1	1	1	0	1	6	1
1786	3	491	3	19	1	2	1	3	1	2	1	1	3	2	3	3	2	0	1	0	0	0	0	0	1	0	0	0	0	1	1	0	0	0	0	1	3	0
1787	3	492	3	19	1	2	1	3	1	1	3	3	2	3	1	1	3	0	1	0	0	0	0	0	0	1	0	0	1	0	0	0	0	1	1	0	3	0
1788	3	493	3	19	1	2	1	3	1	1	1	1	1	2	1	2	2	1	1	0	1	0	0	0	1	0	1	0	1	1	1	1	0	1	0	1	6	1
1789	3	494	3	19	1	2	1	3	1	1	1	1	3	3	1	1	2	0	0	0	1	0	1	1	0	0	0	0	1	1	1	0	0	1	1	1	6	1
1790	3	523	3	19	1	2	1	3	1	1	1	1	1	1	2	1	2	0	0	0	1	0	0	0	0	0	0	0	1	1	1	1	1	0	1	1	7	1
1791	3	531	3	19	1	2	1	3	1	1	3	2	1	1	1	1	2	0	0	0	0	1	0	1	1	1	0	0	1	0	0	1	1	1	1	1	6	1
1792	3	533	3	19	1	2	1	3	1	1	3	3	2	3	1	1	1	1	1	1	1	0	0	0	1	1	0	0	1	0	0	0	0	1	1	0	3	0
1793	3	547	3	19	1	1	1	3	1	1	1	3	1	2	1	2	2	1	0	0	0	0	0	0	0	1	0	0	1	1	0	1	0	1	0	1	5	0
1794	3	591	3	19	1	2	1	3	4	1	1	2	1	2	1	1	2	1	0	0	0	0	0	0	1	0	1	0	1	1	0	1	0	1	1	1	6	1
1795	3	596	3	19	1	2	1	3	1	1	1	1	1	1	1	1	2	0	0	0	0	1	0	0	0	1	0	0	1	1	1	1	1	1	1	1	8	1
1796	3	598	3	19	1	2	1	3	2	1	3	1	1	1	1	3	2	0	1	0	0	0	0	0	0	1	0	0	1	0	1	1	1	1	0	1	6	1
1797	3	599	3	19	1	2	1	3	4	1	3	3	3	3	1	3	2	0	0	0	0	0	0	0	0	0	0	1	1	0	0	0	0	1	0	1	3	0
1798	3	609	3	19	1	2	1	3	1	2	1	1	1	1	1	2	1	1	1	0	1	0	0	1	0	0	0	0	0	1	1	1	1	1	0	0	5	0
1799	3	610	3	19	1	2	1	3	1	1	2	1	1	3	1	3	3	0	1	0	0	0	0	0	1	1	0	0	1	0	1	1	0	1	0	0	4	0
1800	3	612	3	19	1	2	1	3	1	1	2	1	1	1	1	1	2	1	0	1	1	0	1	1	0	1	1	0	1	0	1	1	1	1	1	1	7	1
1801	3	618	3	19	1	2	1	3	1	1	2	2	1	2	1	1	2	0	1	0	0	1	0	0	0	0	0	0	1	0	0	1	0	1	1	1	5	0
1802	3	622	3	19	1	2	1	3	2	1	1	1	2	1	1	1	2	1	1	0	1	1	0	0	1	0	0	0	1	1	1	0	1	1	1	1	7	1
1803	3	623	3	19	1	2	1	3	2	1	3	1	3	3	1	3	3	1	1	0	0	0	0	1	0	0	1	0	1	0	1	0	0	1	0	0	3	0
1804	3	625	3	19	1	2	1	3	1	1	1	1	2	1	1	1	2	0	0	0	0	0	0	0	0	1	0	0	1	1	1	0	1	1	1	1	7	1
1805	3	628	3	19	1	2	1	3	2	3	2	1	1	1	1	3	2	0	1	0	1	1	0	0	1	0	0	0	0	0	1	1	1	1	0	1	5	0
1806	3	629	3	19	1	2	1	3	2	3	1	1	3	3	1	3	2	1	1	0	1	1	0	0	0	0	1	0	0	1	1	0	0	1	0	1	4	0
1807	3	631	3	19	1	2	1	3	1	1	1	1	1	3	1	3	2	0	1	0	0	1	0	0	0	0	0	0	1	1	1	1	0	1	0	1	6	1
1808	3	635	3	19	1	1	1	3	1	1	2	1	1	3	1	1	2	0	1	0	0	0	1	0	0	1	0	0	1	0	1	1	0	1	1	1	6	1
1809	3	637	3	19	1	1	1	3	3	3	3	1	1	3	1	1	2	0	0	0	1	1	0	0	0	0	0	0	0	0	1	1	0	1	1	1	5	0
1810	3	639	3	19	1	1	1	3	3	1	1	3	1	2	1	3	2	0	1	0	0	0	0	0	0	1	0	0	1	1	0	1	0	1	0	1	5	0
1811	3	641	3	19	1	1	1	3	2	1	2	1	1	3	1	1	2	0	0	0	1	0	0	0	1	0	0	0	1	0	1	1	0	1	1	1	6	1
1812	3	642	3	19	1	1	1	3	1	3	2	1	3	2	1	3	2	0	1	0	0	0	1	0	1	0	0	0	0	0	1	0	0	1	0	1	3	0
1813	3	647	3	19	1	1	1	3	1	1	2	1	1	1	1	1	2	1	1	0	1	1	1	0	1	1	0	0	1	0	1	1	1	1	1	1	7	1
1814	3	655	3	19	1	1	1	3	1	3	3	3	3	3	3	3	3	0	0	0	0	0	0	0	0	0	0	1	0	0	0	0	0	0	0	0	0	0
1815	3	657	3	19	1	1	1	3	2	1	2	1	1	1	1	2	2	0	1	0	1	0	0	0	0	1	0	0	1	0	1	1	1	1	0	1	6	1
1816	3	662	3	19	1	1	1	3	1	1	2	1	1	3	1	1	2	1	0	0	0	0	1	0	1	0	0	0	1	0	1	1	0	1	1	1	6	1
1817	3	664	3	19	1	1	1	3	1	1	1	1	1	2	1	2	1	0	0	1	1	0	0	0	0	0	0	0	1	1	1	1	0	1	0	0	5	0
1818	3	669	3	19	1	1	1	3	1	1	1	3	3	3	3	1	3	1	0	0	0	0	0	0	0	1	0	0	1	1	0	0	0	0	1	0	3	0
1819	3	671	3	19	1	1	1	3	2	1	1	3	1	1	1	2	1	1	1	0	0	0	1	1	0	0	0	0	1	1	0	1	1	1	0	0	5	0
1820	3	673	3	19	1	1	1	3	1	1	2	1	1	1	1	2	2	1	1	1	1	1	1	1	1	0	0	0	1	0	1	1	1	1	0	1	6	1
1821	3	674	3	19	1	1	1	3	1	1	1	1	1	1	1	2	2	1	1	0	1	1	0	1	0	1	0	0	1	1	1	1	1	1	0	1	7	1
1822	3	700	3	19	1	1	1	3	1	1	2	1	1	3	1	1	2	1	1	0	0	0	0	0	1	1	0	0	1	0	1	1	0	1	1	1	6	1
1823	3	238	3	20	1	2	1	3	2	1	2	2	1	1	1	1	2	0	1	1	0	1	0	0	0	1	1	0	1	0	0	1	1	1	1	1	6	1
1824	3	349	3	20	1	2	1	3	1	1	1	1	1	2	1	1	2	0	0	0	0	0	0	0	0	0	0	1	1	1	1	1	0	1	1	1	7	1
1825	3	353	3	20	1	2	1	3	4	2	2	1	1	1	1	2	2	0	0	0	0	0	0	0	1	0	1	0	0	0	1	1	1	1	0	1	5	0
1826	3	355	3	20	1	2	1	3	1	1	3	1	1	3	1	3	2	0	1	0	0	0	0	0	0	1	0	0	1	0	1	1	0	1	0	1	5	0
1827	3	359	3	20	1	2	1	3	1	1	1	2	1	3	1	3	3	1	1	1	0	0	0	1	1	0	0	0	1	1	0	1	0	1	0	0	4	0
1828	3	368	3	20	1	2	1	3	1	1	3	1	1	3	1	3	2	0	1	0	0	0	0	0	0	0	0	0	1	0	1	1	0	1	0	1	5	0
1829	3	369	3	20	1	2	1	3	4	2	2	1	1	1	1	2	2	0	0	0	0	0	0	0	1	0	1	0	0	0	1	1	1	1	0	1	5	0
1830	3	370	3	20	1	2	1	3	2	1	2	1	3	1	1	3	3	0	0	0	0	0	0	1	1	1	0	0	1	0	1	0	1	1	0	0	4	0
1831	3	372	3	20	1	2	1	3	2	1	3	1	1	1	1	2	2	0	1	0	0	0	0	0	0	0	0	0	1	0	1	1	1	1	0	1	6	1
1832	3	380	3	20	1	2	1	3	1	1	3	1	1	2	1	1	2	1	1	1	1	1	1	0	0	0	0	0	1	0	1	1	0	1	1	1	6	1
1833	3	391	3	20	1	2	1	3	2	1	1	1	1	2	1	1	2	1	1	1	1	1	0	0	0	1	0	0	1	1	1	1	0	1	1	1	7	1
1834	3	398	3	20	1	2	1	3	1	1	2	1	1	3	1	3	2	1	0	0	0	0	0	0	1	0	0	0	1	0	1	1	0	1	0	1	5	0
1835	3	409	3	20	1	1	1	3	1	1	1	3	1	1	1	1	2	1	1	0	0	0	1	1	0	0	1	0	1	1	0	1	1	1	1	1	7	1
1836	3	415	3	20	1	1	1	3	2	1	1	1	2	2	1	1	2	0	0	0	1	0	0	0	0	0	0	0	1	1	1	0	0	1	1	1	6	1
1837	3	419	3	20	1	1	1	3	1	1	2	1	1	1	1	3	2	1	1	1	1	1	1	1	1	0	0	0	1	0	1	1	1	1	0	1	6	1
1838	3	437	3	20	1	1	1	3	2	3	2	1	3	2	1	2	2	0	0	0	0	0	0	0	1	0	0	0	0	0	1	0	0	1	0	1	3	0
1839	3	441	3	20	1	1	1	3	2	1	1	1	1	1	1	1	2	1	0	0	1	0	0	1	0	0	0	0	1	1	1	1	1	1	1	1	8	1
1840	3	448	3	20	1	1	1	3	2	1	1	3	1	2	1	1	2	1	1	1	1	0	0	1	0	1	0	0	1	1	0	1	0	1	1	1	6	1
1841	3	450	3	20	1	2	1	3	1	1	1	3	1	2	1	1	2	0	1	0	0	0	0	0	0	1	0	0	1	1	0	1	0	1	1	1	6	1
1842	3	451	3	20	1	2	1	3	2	1	1	1	1	2	1	1	2	1	0	0	1	1	1	0	0	1	0	0	1	1	1	1	0	1	1	1	7	1
1843	3	452	3	20	1	2	1	3	2	1	1	1	1	1	1	2	2	0	0	0	0	0	0	0	0	0	0	1	1	1	1	1	1	1	0	1	7	1
1844	3	456	3	20	1	2	1	3	1	1	1	1	1	1	1	3	2	0	1	0	0	0	1	0	0	1	0	0	1	1	1	1	1	1	0	1	7	1
1845	3	457	3	20	1	2	1	3	1	1	3	3	1	1	1	1	2	1	0	1	1	0	0	0	0	0	0	0	1	0	0	1	1	1	1	1	6	1
1846	3	464	3	20	1	2	1	3	1	3	3	1	1	3	3	3	2	0	1	0	0	1	0	0	0	0	0	0	0	0	1	1	0	0	0	1	3	0
1847	3	466	3	20	1	2	2	3	3	1	3	1	1	1	1	1	3	1	1	1	0	0	0	0	0	0	0	0	1	0	1	1	1	1	1	0	6	1
1848	3	468	3	20	1	2	1	3	1	1	2	1	1	2	1	1	2	1	1	1	1	0	0	0	1	1	0	0	1	0	1	1	0	1	1	1	6	1
1849	3	469	3	20	1	2	1	3	2	3	3	3	3	3	1	3	2	0	1	0	0	0	0	0	0	0	0	0	0	0	0	0	0	1	0	1	2	0
1850	3	470	3	20	1	2	1	3	2	1	1	2	1	1	1	1	2	0	0	0	0	0	1	0	0	0	1	0	1	1	0	1	1	1	1	1	7	1
1851	3	478	3	20	1	2	1	3	1	1	2	1	1	1	1	1	2	1	0	0	1	1	0	1	0	1	0	0	1	0	1	1	1	1	1	1	7	1
1852	3	482	3	20	1	2	1	3	2	1	1	3	1	3	1	3	2	1	0	0	0	0	1	0	0	0	0	0	1	1	0	1	0	1	0	1	5	0
1853	3	485	3	20	1	2	1	3	1	1	3	1	1	1	1	3	2	1	0	0	0	1	0	0	1	1	0	0	1	0	1	1	1	1	0	1	6	1
1854	3	486	3	20	1	2	1	3	1	1	1	1	1	1	3	3	3	1	1	0	0	0	0	0	0	0	0	0	1	1	1	1	1	0	0	0	5	0
1855	3	487	3	20	1	2	1	3	1	1	2	3	1	3	1	1	3	1	1	0	0	0	0	0	1	1	1	0	1	0	0	1	0	1	1	0	4	0
1856	3	489	3	20	1	2	2	3	1	1	1	1	2	2	1	1	1	0	0	0	0	0	0	0	0	1	0	0	1	1	1	0	0	1	1	0	5	0
1857	3	516	3	20	1	2	1	3	1	1	1	1	1	1	1	1	2	1	0	0	0	0	0	0	1	1	1	0	1	1	1	1	1	1	1	1	8	1
1858	3	518	3	20	1	2	1	3	1	1	1	1	1	3	1	1	2	0	1	0	0	0	0	0	0	1	0	0	1	1	1	1	0	1	1	1	7	1
1859	3	519	3	20	1	2	1	3	1	1	3	1	3	3	1	3	2	0	0	0	0	0	0	0	1	1	0	0	1	0	1	0	0	1	0	1	4	0
1860	3	522	3	20	1	2	1	3	1	2	3	1	3	1	1	1	3	1	0	0	0	0	1	0	1	0	0	0	0	0	1	0	1	1	1	0	4	0
1861	3	524	3	20	1	2	1	3	1	1	1	1	3	2	1	3	2	0	0	0	0	0	1	0	0	0	0	0	1	1	1	0	0	1	0	1	5	0
1862	3	525	3	20	1	2	1	3	1	1	1	1	1	3	1	1	2	1	0	0	1	1	0	1	1	0	1	0	1	1	1	1	0	1	1	1	7	1
1863	3	526	3	20	1	2	1	3	1	1	1	1	1	2	1	2	2	1	1	1	1	1	1	1	1	1	1	0	1	1	1	1	0	1	0	1	6	1
1864	3	527	3	20	1	2	1	3	1	1	3	3	1	1	1	1	2	0	1	0	1	0	0	0	0	1	0	0	1	0	0	1	1	1	1	1	6	1
1865	3	529	3	20	1	2	1	3	1	2	2	1	1	1	1	2	2	1	1	0	1	1	0	0	0	1	0	0	0	0	1	1	1	1	0	1	5	0
1866	3	532	3	20	1	2	1	3	1	1	3	3	3	3	3	3	2	0	0	0	0	1	0	0	0	1	0	0	1	0	0	0	0	0	0	1	2	0
1867	3	536	3	20	1	2	1	3	1	1	1	1	1	2	1	1	2	0	0	0	1	0	0	0	0	0	0	0	1	1	1	1	0	1	1	1	7	1
1868	3	541	3	20	1	2	1	3	1	1	3	1	1	1	1	1	2	1	0	0	0	0	0	0	1	1	0	0	1	0	1	1	1	1	1	1	7	1
1869	3	542	3	20	1	2	1	3	1	2	1	1	1	1	1	2	2	1	0	0	0	0	0	0	0	0	0	0	0	1	1	1	1	1	0	1	6	1
1870	3	543	3	20	1	1	1	3	1	1	1	1	1	2	1	1	2	0	1	0	1	1	1	0	0	0	0	0	1	1	1	1	0	1	1	1	7	1
1871	3	548	3	20	1	1	1	3	1	1	2	1	1	2	1	1	2	0	1	0	1	0	0	0	0	1	0	0	1	0	1	1	0	1	1	1	6	1
1872	3	573	3	20	1	1	1	3	1	3	3	3	3	3	3	3	3	0	0	0	0	0	0	0	0	1	0	0	0	0	0	0	0	0	0	0	0	0
1873	3	592	3	20	1	2	1	3	2	1	3	3	3	3	1	2	2	1	1	0	0	1	0	0	0	1	0	0	1	0	0	0	0	1	0	1	3	0
1874	3	626	3	20	1	2	1	3	2	3	1	1	1	3	1	3	3	1	1	1	1	1	1	1	1	1	1	0	0	1	1	1	0	1	0	0	4	0
1875	3	627	3	20	1	2	1	3	3	3	3	3	3	3	3	3	3	0	0	0	0	0	1	0	0	0	0	0	0	0	0	0	0	0	0	0	0	0
1876	3	636	3	20	1	1	1	3	1	1	2	1	2	1	1	1	2	0	0	0	0	0	1	0	0	0	0	0	1	0	1	0	1	1	1	1	6	1
1877	3	640	3	20	1	1	1	3	1	1	1	1	1	3	1	3	2	0	0	0	0	0	1	0	0	1	0	0	1	1	1	1	0	1	0	1	6	1
1878	3	643	3	20	1	1	1	3	1	1	1	1	1	1	3	3	3	0	1	0	1	0	0	0	1	0	0	0	1	1	1	1	1	0	0	0	5	0
1879	3	644	3	20	1	1	1	3	1	1	1	1	1	3	1	1	2	1	1	1	0	1	0	1	1	0	0	0	1	1	1	1	0	1	1	1	7	1
1880	3	645	3	20	1	1	1	3	2	1	2	1	1	1	1	1	2	1	0	0	0	0	0	0	0	1	0	0	1	0	1	1	1	1	1	1	7	1
1881	3	649	3	20	1	1	1	3	1	1	1	1	3	2	1	1	2	0	1	1	0	0	0	1	0	0	0	0	1	1	1	0	0	1	1	1	6	1
1882	3	650	3	20	1	1	1	3	2	1	1	1	1	1	1	1	1	1	1	1	0	0	0	0	0	0	0	0	1	1	1	1	1	1	1	0	7	1
1883	3	651	3	20	1	1	1	3	3	3	3	1	1	1	1	3	2	1	1	1	1	0	0	1	0	1	0	0	0	0	1	1	1	1	0	1	5	0
1884	3	652	3	20	1	1	1	3	1	1	1	1	1	2	1	3	2	1	1	1	0	0	1	0	0	0	0	0	1	1	1	1	0	1	0	1	6	1
1885	3	653	3	20	1	1	1	3	1	1	1	1	1	2	1	2	2	1	1	1	1	1	1	1	1	1	1	0	1	1	1	1	0	1	0	1	6	1
1886	3	654	3	20	1	1	1	3	2	3	1	1	3	1	2	1	2	1	0	0	0	0	1	0	1	0	0	0	0	1	1	0	1	0	1	1	5	0
1887	3	658	3	20	1	1	1	3	3	2	1	1	1	2	1	1	2	0	0	0	0	0	0	0	0	1	0	0	0	1	1	1	0	1	1	1	6	1
1888	3	659	3	20	1	1	1	3	2	3	3	1	3	3	1	3	3	1	1	0	1	0	1	1	0	0	1	0	0	0	1	0	0	1	0	0	2	0
1889	3	660	3	20	1	1	1	3	1	1	1	1	3	1	3	3	2	1	1	0	0	0	0	0	0	1	0	0	1	1	1	0	1	0	0	1	5	0
1890	3	661	3	20	1	1	1	3	1	3	3	3	1	3	3	3	3	1	0	0	0	0	0	0	0	1	0	0	0	0	0	1	0	0	0	0	1	0
1891	3	663	3	20	1	1	1	3	1	1	1	1	1	3	1	3	2	0	1	1	1	0	0	0	1	0	0	0	1	1	1	1	0	1	0	1	6	1
1892	3	665	3	20	1	1	1	3	1	1	1	1	2	1	1	2	2	0	0	0	0	0	1	0	1	0	0	0	1	1	1	0	1	1	0	1	6	1
1893	3	667	3	20	1	1	1	3	1	3	1	2	1	3	1	2	3	0	0	0	0	0	0	0	1	0	0	0	0	1	0	1	0	1	0	0	3	0
1894	3	668	3	20	1	1	1	3	2	1	3	3	1	3	1	3	3	1	0	0	1	0	0	0	0	0	0	0	1	0	0	1	0	1	0	0	3	0
1895	3	670	3	20	1	1	1	3	2	1	3	1	1	3	3	3	3	0	0	0	0	0	0	0	0	1	0	0	1	0	1	1	0	0	0	0	3	0
1896	3	672	3	20	1	1	1	3	1	1	2	1	1	1	1	1	2	0	1	1	0	0	0	0	1	1	0	0	1	0	1	1	1	1	1	1	7	1
1897	3	683	3	20	1	1	1	3	2	1	1	1	3	1	1	3	2	0	1	1	0	0	1	0	0	0	0	0	1	1	1	0	1	1	0	1	6	1
1898	3	692	3	20	1	1	1	3	3	1	1	3	1	1	1	2	2	1	0	0	1	1	0	0	0	1	0	0	1	1	0	1	1	1	0	1	6	1
1899	3	694	3	20	1	1	1	3	1	2	1	1	1	2	1	2	1	1	1	0	0	1	0	0	0	0	0	0	0	1	1	1	0	1	0	0	4	0
1900	3	696	3	20	1	1	1	3	1	1	3	1	1	2	1	1	2	1	1	0	0	0	0	0	0	0	0	0	1	0	1	1	0	1	1	1	6	1
1901	3	697	3	20	1	1	1	3	1	1	1	1	2	1	2	1	1	1	0	1	1	1	0	0	0	0	0	0	1	1	1	0	1	0	1	0	5	0
1902	3	699	3	20	1	1	1	3	1	1	1	3	1	2	1	1	2	1	1	0	0	1	0	1	1	0	0	0	1	1	0	1	0	1	1	1	6	1
1903	3	701	3	20	1	1	1	3	2	2	1	1	2	1	2	1	2	0	1	0	0	0	0	1	0	0	0	0	0	1	1	0	1	0	1	1	5	0
1904	3	702	3	20	1	1	1	3	1	1	1	1	1	1	1	1	2	1	1	0	0	0	0	0	0	0	0	0	1	1	1	1	1	1	1	1	8	1
1905	3	703	3	20	1	1	1	3	1	1	1	1	1	1	1	3	2	1	1	0	0	0	0	0	1	1	0	0	1	1	1	1	1	1	0	1	7	1
1906	3	704	3	20	1	1	1	3	1	1	2	1	1	2	1	1	2	1	1	1	0	0	0	0	1	1	0	0	1	0	1	1	0	1	1	1	6	1
1907	3	705	3	20	1	1	1	3	1	1	1	1	1	1	1	1	1	1	1	0	0	0	0	0	1	1	0	0	1	1	1	1	1	1	1	0	7	1
1908	3	707	3	20	1	1	1	3	1	1	1	1	1	2	1	1	2	1	0	0	0	0	0	0	0	0	0	0	1	1	1	1	0	1	1	1	7	1
1909	3	709	3	20	1	1	1	3	2	1	2	1	1	1	1	1	3	1	1	0	1	0	1	0	1	0	1	0	1	0	1	1	1	1	1	0	6	1
1910	3	713	3	20	1	1	1	3	1	1	1	1	1	3	1	1	2	0	0	1	1	1	0	0	0	1	0	1	1	1	1	1	0	1	1	1	7	1
1911	3	351	3	21	2	2	2	3	1	1	3	1	2	1	1	3	3	1	1	0	1	0	1	0	1	0	0	0	1	0	1	0	1	1	0	0	4	0
1912	3	352	3	21	2	2	1	3	1	1	2	1	1	1	1	2	2	0	1	1	0	0	0	0	1	0	0	0	1	0	1	1	1	1	0	1	6	1
1913	3	354	3	21	2	2	1	3	4	1	3	3	3	3	3	3	2	0	0	0	0	0	1	1	0	0	0	0	1	0	0	0	0	0	0	1	2	0
1914	3	356	3	21	2	2	1	3	1	1	1	1	1	2	1	1	2	1	1	1	1	0	1	1	0	0	0	0	1	1	1	1	0	1	1	1	7	1
1915	3	357	3	21	2	2	1	3	3	1	1	3	1	3	1	3	3	0	1	0	0	0	0	0	0	0	0	0	1	1	0	1	0	1	0	0	4	0
1916	3	360	3	21	2	2	1	3	1	1	1	1	3	2	1	2	2	0	1	0	1	0	0	0	1	1	0	0	1	1	1	0	0	1	0	1	5	0
1917	3	361	3	21	2	2	1	3	1	3	3	2	2	3	3	3	2	0	1	0	0	0	1	0	0	0	0	0	0	0	0	0	0	0	0	1	1	0
1918	3	364	3	21	2	2	1	3	2	3	1	3	1	3	1	3	2	0	1	1	1	0	0	0	1	0	0	0	0	1	0	1	0	1	0	1	4	0
1919	3	365	3	21	2	2	1	3	1	1	1	1	1	3	1	3	2	1	1	0	0	0	0	0	1	0	0	0	1	1	1	1	0	1	0	1	6	1
1920	3	366	3	21	2	2	1	3	1	1	1	3	2	3	1	3	3	0	1	0	1	1	0	0	0	0	0	1	1	1	0	0	0	1	0	0	3	0
1921	3	367	3	21	2	2	1	3	1	3	3	3	3	3	3	3	2	0	0	0	0	0	0	0	0	1	0	0	0	0	0	0	0	0	0	1	1	0
1922	3	371	3	21	2	2	1	3	2	1	3	1	1	2	1	1	2	0	1	0	1	0	0	0	0	0	0	0	1	0	1	1	0	1	1	1	6	1
1923	3	376	3	21	2	2	1	3	1	1	1	1	1	1	1	2	3	1	1	0	0	0	0	1	0	0	0	0	1	1	1	1	1	1	0	0	6	1
1924	3	377	3	21	2	2	2	3	1	1	1	1	1	1	1	3	2	0	1	0	0	0	1	0	0	0	0	0	1	1	1	1	1	1	0	1	7	1
1925	3	378	3	21	2	2	1	3	2	1	1	1	1	1	1	2	2	0	0	0	0	1	0	0	0	0	0	0	1	1	1	1	1	1	0	1	7	1
1926	3	379	3	21	2	2	1	3	1	1	1	1	1	2	1	1	2	0	1	0	0	0	0	0	0	1	0	0	1	1	1	1	0	1	1	1	7	1
1927	3	382	3	21	2	2	1	3	2	1	3	1	1	2	1	1	2	0	1	0	0	0	0	0	1	0	0	0	1	0	1	1	0	1	1	1	6	1
1928	3	383	3	21	2	2	1	3	1	1	1	1	2	3	1	3	2	1	0	0	0	0	1	0	1	0	0	0	1	1	1	0	0	1	0	1	5	0
1929	3	384	3	21	2	2	1	3	1	1	3	1	2	1	1	3	2	0	1	0	1	0	0	0	0	1	0	0	1	0	1	0	1	1	0	1	5	0
1930	3	388	3	21	2	2	1	3	1	3	1	1	1	1	1	1	2	1	0	0	1	0	0	0	0	0	0	0	0	1	1	1	1	1	1	1	7	1
1931	3	390	3	21	2	2	1	3	1	3	1	3	1	3	1	3	3	0	1	0	0	0	0	0	1	0	0	0	0	1	0	1	0	1	0	0	3	0
1932	3	395	3	21	2	2	1	3	1	1	1	1	3	1	1	3	2	1	0	0	0	0	0	0	1	0	0	0	1	1	1	0	1	1	0	1	6	1
1933	3	397	3	21	2	2	1	3	2	1	3	3	1	1	1	1	2	0	0	0	0	0	0	0	0	0	0	1	1	0	0	1	1	1	1	1	6	1
1934	3	430	3	21	2	1	1	3	1	1	1	1	1	1	1	1	1	1	1	1	1	1	1	0	0	0	0	0	1	1	1	1	1	1	1	0	7	1
1935	3	472	3	21	2	2	1	3	1	1	1	1	1	1	1	3	2	0	0	0	1	1	0	0	0	0	0	0	1	1	1	1	1	1	0	1	7	1
1936	3	477	3	21	2	2	1	3	1	1	2	1	1	1	1	1	2	0	0	0	0	0	1	0	0	1	1	0	1	0	1	1	1	1	1	1	7	1
1937	3	488	3	21	2	2	1	3	4	1	1	1	3	3	1	1	2	0	0	0	0	0	1	0	0	1	0	0	1	1	1	0	0	1	1	1	6	1
1938	3	497	3	21	2	2	1	3	1	3	3	3	3	3	3	3	2	0	0	0	0	0	0	0	0	0	0	1	0	0	0	0	0	0	0	1	1	0
1939	3	502	3	21	2	2	1	3	1	1	1	1	1	1	1	1	2	1	0	0	1	1	1	0	0	0	1	0	1	1	1	1	1	1	1	1	8	1
1940	3	505	3	21	2	2	1	3	1	1	2	1	1	1	1	1	2	0	0	0	0	0	0	0	1	0	0	0	1	0	1	1	1	1	1	1	7	1
1941	3	510	3	21	2	2	1	3	1	1	1	1	1	1	1	1	2	1	1	0	0	0	0	0	1	0	1	0	1	1	1	1	1	1	1	1	8	1
1942	3	512	3	21	2	2	1	3	1	1	1	1	1	3	1	3	2	0	1	0	0	1	0	0	0	0	0	0	1	1	1	1	0	1	0	1	6	1
1943	3	520	3	21	2	2	1	3	1	1	1	1	1	2	1	1	3	0	0	0	0	0	0	0	1	0	0	1	1	1	1	1	0	1	1	0	6	1
1944	3	521	3	21	2	2	1	3	1	3	1	3	3	1	1	1	3	1	0	0	1	0	0	0	1	1	0	0	0	1	0	0	1	1	1	0	4	0
1945	3	528	3	21	2	2	1	3	1	1	3	1	1	1	1	1	2	0	1	0	0	0	0	0	0	0	0	0	1	0	1	1	1	1	1	1	7	1
1946	3	530	3	21	2	2	1	3	1	3	3	3	3	3	3	3	3	0	0	0	0	0	0	0	0	0	0	1	0	0	0	0	0	0	0	0	0	0
1947	3	534	3	21	2	2	1	3	1	1	1	1	1	2	1	1	2	0	0	0	0	0	0	0	0	0	1	0	1	1	1	1	0	1	1	1	7	1
1948	3	535	3	21	2	2	1	3	1	3	3	1	1	3	1	1	3	0	0	0	1	0	0	0	1	0	0	0	0	0	1	1	0	1	1	0	4	0
1949	3	539	3	21	2	2	1	3	1	1	1	1	1	1	1	1	2	1	0	0	0	1	0	0	1	0	0	0	1	1	1	1	1	1	1	1	8	1
1950	3	540	3	21	2	2	1	3	2	1	3	1	2	1	1	1	2	1	0	0	1	0	0	0	0	0	0	0	1	0	1	0	1	1	1	1	6	1
1951	3	549	3	21	2	1	1	3	1	1	3	3	1	1	3	1	2	1	1	1	1	0	0	0	0	0	0	0	1	0	0	1	1	0	1	1	5	0
1952	3	551	3	21	2	1	1	3	1	1	1	3	1	3	1	2	2	1	0	0	1	1	0	0	0	0	0	0	1	1	0	1	0	1	0	1	5	0
1953	3	564	3	21	2	1	1	3	2	1	1	3	1	3	1	3	2	1	1	0	0	0	0	1	1	0	0	0	1	1	0	1	0	1	0	1	5	0
1954	3	565	3	21	2	1	1	3	1	1	1	1	1	2	1	1	2	0	0	0	0	0	0	0	0	1	0	0	1	1	1	1	0	1	1	1	7	1
1955	3	566	3	21	2	1	1	3	2	1	1	3	1	2	2	2	3	1	0	0	0	0	0	1	1	0	1	0	1	1	0	1	0	0	0	0	3	0
1956	3	569	3	21	2	1	1	3	2	1	1	1	1	1	1	2	2	0	1	0	1	1	0	0	0	1	0	0	1	1	1	1	1	1	0	1	7	1
1957	3	570	3	21	2	1	1	3	1	1	1	1	1	3	1	2	2	1	1	0	1	1	0	0	0	1	0	0	1	1	1	1	0	1	0	1	6	1
1958	3	574	3	21	2	1	1	3	1	1	1	2	1	1	1	2	2	1	0	0	1	0	1	0	0	0	1	0	1	1	0	1	1	1	0	1	6	1
1959	3	579	3	21	2	1	1	3	1	3	1	1	3	3	3	2	3	1	0	1	0	0	1	0	0	0	0	0	0	1	1	0	0	0	0	0	2	0
1960	3	581	3	21	2	1	1	3	1	1	1	3	1	3	1	3	2	0	1	0	1	1	0	0	1	1	0	0	1	1	0	1	0	1	0	1	5	0
1961	3	586	3	21	2	1	1	3	1	1	1	1	1	1	1	1	2	0	0	0	0	0	1	0	1	1	0	0	1	1	1	1	1	1	1	1	8	1
1962	3	594	3	21	2	2	1	3	1	1	1	1	3	3	1	3	2	0	1	0	0	1	0	0	0	1	0	0	1	1	1	0	0	1	0	1	5	0
1963	3	604	3	21	2	2	1	3	1	3	3	3	3	3	3	3	3	0	0	0	0	0	0	0	0	0	0	1	0	0	0	0	0	0	0	0	0	0
1964	3	638	3	21	2	1	1	3	3	1	2	1	1	1	1	2	2	0	0	0	0	0	0	0	0	1	0	0	1	0	1	1	1	1	0	1	6	1
1965	3	656	3	21	2	1	1	3	3	1	1	1	1	1	1	2	2	1	1	1	1	1	1	1	1	1	1	0	1	1	1	1	1	1	0	1	7	1
1966	3	675	3	21	2	1	1	3	2	1	1	1	1	2	1	2	2	1	1	0	1	0	0	1	0	1	1	0	1	1	1	1	0	1	0	1	6	1
1967	3	676	3	21	2	1	1	3	3	1	1	1	1	1	1	2	1	1	1	0	0	1	0	1	0	0	1	0	1	1	1	1	1	1	0	0	6	1
1968	3	677	3	21	2	1	1	3	1	1	1	1	1	1	1	1	2	0	0	0	1	0	0	0	0	1	0	0	1	1	1	1	1	1	1	1	8	1
1969	3	679	3	21	2	1	1	3	1	1	3	1	2	2	1	3	2	1	0	0	0	0	0	0	1	0	0	0	1	0	1	0	0	1	0	1	4	0
1970	3	680	3	21	2	1	1	3	1	1	1	1	1	3	1	3	2	0	1	0	0	0	1	0	0	0	0	0	1	1	1	1	0	1	0	1	6	1
1971	3	681	3	21	2	1	1	3	2	3	3	3	1	1	1	3	3	0	0	0	0	0	0	0	0	0	1	0	0	0	0	1	1	1	0	0	3	0
1972	3	684	3	21	2	1	1	3	2	1	1	1	1	1	1	2	2	1	1	1	1	1	0	0	0	1	0	0	1	1	1	1	1	1	0	1	7	1
1973	3	685	3	21	2	1	1	3	1	1	1	1	1	3	1	1	2	0	1	0	0	0	0	0	1	1	0	0	1	1	1	1	0	1	1	1	7	1
1974	3	686	3	21	2	1	1	3	1	1	3	1	1	3	1	3	2	1	1	1	1	0	0	0	1	1	0	0	1	0	1	1	0	1	0	1	5	0
1975	3	687	3	21	2	1	1	3	3	3	3	3	1	3	3	1	2	0	1	0	1	0	0	0	0	0	0	0	0	0	0	1	0	0	1	1	3	0
1976	3	689	3	21	2	1	1	3	3	1	2	1	1	1	1	1	1	0	1	0	1	1	1	0	0	0	0	0	1	0	1	1	1	1	1	0	6	1
1977	3	690	3	21	2	1	1	3	1	1	1	1	1	3	1	3	3	1	1	0	0	1	0	0	1	1	0	0	1	1	1	1	0	1	0	0	5	0
1978	3	691	3	21	2	1	1	3	2	1	1	1	1	2	1	2	2	1	0	0	1	1	0	0	1	1	0	0	1	1	1	1	0	1	0	1	6	1
1979	3	695	3	21	2	1	1	3	1	1	1	3	1	3	1	1	2	1	1	0	0	0	0	1	0	0	0	0	1	1	0	1	0	1	1	1	6	1
1980	3	698	3	21	2	1	1	3	3	3	1	3	1	1	1	3	2	1	0	0	0	1	0	0	1	0	1	0	0	1	0	1	1	1	0	1	5	0
1981	3	706	3	21	2	1	1	3	1	1	1	1	1	3	1	1	3	1	0	0	0	0	0	0	1	0	0	0	1	1	1	1	0	1	1	0	6	1
1982	3	708	3	21	2	1	1	3	1	1	1	1	1	2	1	1	2	1	0	0	0	0	0	0	0	0	0	0	1	1	1	1	0	1	1	1	7	1
1983	3	710	3	21	2	1	1	3	1	1	2	1	1	1	1	2	2	1	0	0	0	1	0	0	0	0	0	0	1	0	1	1	1	1	0	1	6	1
1984	3	714	3	21	2	1	1	3	1	1	1	1	1	2	1	1	2	0	1	1	1	1	0	0	0	0	0	0	1	1	1	1	0	1	1	1	7	1
1985	3	715	3	21	2	1	1	3	1	1	1	1	1	1	1	1	3	1	0	0	1	0	0	0	1	1	0	0	1	1	1	1	1	1	1	0	7	1
1986	3	716	3	21	2	1	1	3	1	1	1	1	1	1	1	2	2	0	1	0	0	0	1	0	1	0	0	0	1	1	1	1	1	1	0	1	7	1
1987	3	348	3	22	2	2	1	3	1	1	1	1	2	1	1	1	1	0	1	0	0	0	0	0	1	0	0	0	1	1	1	0	1	1	1	0	6	1
1988	3	350	3	22	2	2	1	3	1	1	3	1	1	3	1	1	2	0	0	0	1	0	0	0	0	1	0	0	1	0	1	1	0	1	1	1	6	1
1989	3	363	3	22	2	2	2	3	3	1	1	3	3	3	1	3	3	1	1	0	1	1	1	1	1	1	1	0	1	1	0	0	0	1	0	0	3	0
1990	3	374	3	22	2	2	1	3	1	2	1	1	1	3	1	1	3	1	0	0	0	0	0	0	0	0	0	0	0	1	1	1	0	1	1	0	5	0
1991	3	381	3	22	2	2	1	3	1	1	1	1	1	1	1	1	2	0	1	0	0	0	0	0	0	0	0	0	1	1	1	1	1	1	1	1	8	1
1992	3	385	3	22	2	2	1	3	1	1	1	1	1	2	1	1	2	1	1	1	0	0	0	0	1	0	0	0	1	1	1	1	0	1	1	1	7	1
1993	3	389	3	22	2	2	1	3	1	1	1	1	2	3	1	1	2	1	1	0	0	1	0	0	1	1	0	0	1	1	1	0	0	1	1	1	6	1
1994	3	392	3	22	2	2	1	3	1	1	3	3	3	3	3	3	2	1	0	0	0	0	0	0	0	0	0	0	1	0	0	0	0	0	0	1	2	0
1995	3	495	3	22	2	2	1	3	1	2	1	1	3	3	1	1	2	1	1	0	1	1	0	0	0	1	0	0	0	1	1	0	0	1	1	1	5	0
1996	3	496	3	22	2	2	1	3	1	1	1	1	1	1	1	1	2	1	0	0	0	0	1	1	1	0	0	0	1	1	1	1	1	1	1	1	8	1
1997	3	498	3	22	2	2	1	3	1	1	1	1	1	3	1	3	3	0	0	0	0	0	0	0	0	1	0	0	1	1	1	1	0	1	0	0	5	0
1998	3	499	3	22	2	2	1	3	1	1	2	1	1	3	1	1	3	0	1	0	0	0	0	0	0	0	0	0	1	0	1	1	0	1	1	0	5	0
1999	3	500	3	22	2	2	1	3	1	1	1	1	1	2	1	2	2	0	0	0	1	1	0	0	1	1	0	0	1	1	1	1	0	1	0	1	6	1
[truncated: 1,471 more rows]

## Sheet: code
NO
studysite	1=Luohu	2=Futian	3=Nanshan	4=Yantian	5=Baoan	6=Longgang	7=Guangming	8=Pingshan	9=Longhua	10=Dapeng	11=Other
Code
Population	1=Urban resident	2=Factory worker	3=College student	4=Pregnant women	5=FSWs	6=MSM
Age
Age_5group	1=≤20	2=21-25	3=26-30	4=31-35	5=>35
Gender	1=Male	2=Female
Ethnicity	1=Han	2=Other
Education	1=Junior middle school or lower	2=Senior middle school	3=College or above
Hukou	1=Shenzhen	2=Other cities in Guangdong province	3=Other provinces in China	4=Hong Kong, Macao and Taiwan
Item1	1=TRUE	2=FALSE	3=UNKNOWN
Item2	1=TRUE	2=FALSE	3=UNKNOWN
Item3	1=TRUE	2=FALSE	3=UNKNOWN
Item4	1=TRUE	2=FALSE	3=UNKNOWN
Item5	1=TRUE	2=FALSE	3=UNKNOWN
Item6	1=TRUE	2=FALSE	3=UNKNOWN
Item7	1=TRUE	2=FALSE	3=UNKNOWN
Item8	1=TRUE	2=FALSE	3=UNKNOWN
Source1	1=YES	0=NO
Source2	1=YES	0=NO
Source3	1=YES	0=NO
Source4	1=YES	0=NO
Source5	1=YES	0=NO
Source6	1=YES	0=NO
Source7	1=YES	0=NO
Source8	1=YES	0=NO
Source9	1=YES	0=NO
Source10	1=YES	0=NO
Source11	1=YES	0=NO
Score_1	1=correct	0=wrong
Score_2	1=correct	0=wrong
Score_3	1=correct	0=wrong
Score_4	1=correct	0=wrong
Score_5	1=correct	0=wrong
Score_6	1=correct	0=wrong
Score_7	1=correct	0=wrong
Score_8	1=correct	0=wrong
Score_total
Awareness	1=YES(6-8)	0=NO(0-5)

## Sheet: Sheet3
	studysite
